# Supplementary material for: Targeting ATF6 reduces pathological neovascularization and improves visual outcomes in retinal disease models
Source: Sci Rep. 2025 Sep 26;15:33070. doi: 10.1038/s41598-025-15393-y (PMC12475287; doi:10.1038/s41598-025-15393-y)
Supplement: Supplementary file 1 — Supplementary Material 1 [file 41598_2025_15393_MOESM1_ESM.xlsx]

## Sheet: Deseq2_P17
Supplemental Table 1. Differential expression (DESeq2) analysis (i.e., based on a cutoff for background value at 0.1 FPKM) of RNA-Seq data from Atf6+/+ (n=5) and Atf6-/- (n=5) retinas.
gene_symbol (n=15,524)	FC	diffexp_log2fc_WT_P17-vs-ATF6_P17	diffexp_deseq2_qvalue_WT_P17-vs-ATF6_P17	diffexp_deseq2_pvalue_WT_P17-vs-ATF6_P17			gene_symbol (n=2,096)	FC	diffexp_log2fc_WT_P17-vs-ATF6_P17	diffexp_deseq2_qvalue_WT_P17-vs-ATF6_P17	diffexp_deseq2_pvalue_WT_P17-vs-ATF6_P17
Duxbl1	3.97993	1.99274	4.06658e-60	2.20303e-64			Lrat	4.7681	2.25341	0.201847	0.00400217
Tmem254a	2.61426	1.3864	1.93164e-34	2.0929e-38			Rpe65	4.05743	2.02057	0.290491	0.0130146
Plac9a	2.99712	1.58357	1.01469e-21	1.6491e-25			Duxbl1	3.97993	1.99274	4.06658e-60	2.20303e-64
Shmt2	0.473415	-1.07882	7.02773e-15	1.52288e-18			Pon1	3.89416	1.96131	0.282104	0.0116532
Zfp365	0.748118	-0.418663	3.35333e-05	1.35479e-08			Rgr	3.51161	1.81213	0.254585	0.00723349
Muc2	0.429619	-1.21887	3.35333e-05	1.58475e-08			Xlr4a	3.45636	1.78925	0.396994	0.0404328
Gm4724	1.4191	0.504976	6.05374e-05	3.27956e-08			Ttr	3.10024	1.63238	0.315132	0.0172856
Slc22a8	1.74125	0.800127	0.00171542	1.17818e-06			Plac9a	2.99712	1.58357	1.01469e-21	1.6491e-25
Col10a1	0.412814	-1.27644	0.00171542	1.28511e-06			Gm16867	2.98904	1.57968	0.389307	0.0379001
Prodh	1.47558	0.561286	0.00193862	1.58663e-06			Col8a2	2.92036	1.54615	0.202754	0.00403113
Ip6k2	1.36122	0.444905	0.00193862	1.68037e-06			Slc6a20a	2.82491	1.4982	0.27026	0.00965699
Rev3l	1.34643	0.429135	0.00198045	1.82392e-06			Tmem72	2.79524	1.48297	0.199333	0.00383531
Slc22a30	0.400303	-1.32084	0.0022298	2.17435e-06			Car12	2.70949	1.43802	0.289064	0.0128567
Aldh7a1	0.797514	-0.326418	0.00226248	2.32879e-06			Slc7a10	2.67178	1.4178	0.0462933	0.000193108
Adhfe1	1.51269	0.597115	0.00364007	3.94395e-06			Tbx22	2.67162	1.41771	0.032747	0.000111765
C3	0.560956	-0.834041	0.00371838	4.23024e-06			Tmem254a	2.61426	1.3864	1.93164e-34	2.0929e-38
Folh1	1.96288	0.972969	0.00582523	6.94268e-06			Hmgcs2	2.56016	1.35623	0.227308	0.00567928
P3h3	0.821151	-0.284281	0.00654823	8.86862e-06			Oca2	2.43004	1.28098	0.0321859	9.59023e-05
Acsl3	1.27082	0.345763	0.00853504	1.29466e-05			Etnppl	2.41197	1.27021	0.037305	0.000141468
Il33	1.34726	0.43003	0.00860445	1.3518e-05			Slc16a8	2.38792	1.25576	0.350457	0.0270842
Frmd4b	1.13095	0.177535	0.00886428	1.44064e-05			Fap	2.35006	1.2327	0.338728	0.0235329
Septin4	1.15438	0.207121	0.00897778	1.50773e-05			Olfr1564	2.28304	1.19096	0.356879	0.0285652
Prnd	0.649444	-0.622722	0.0108473	1.88046e-05			Gm10157	2.2455	1.16704	0.377132	0.0347019
Tuba4a	1.22415	0.291775	0.0117781	2.16182e-05			Ceacam2	2.20006	1.13754	0.136855	0.0015866
Pdlim3	0.71041	-0.493277	0.0117781	2.16943e-05			Kcnj13	2.19846	1.13649	0.0147458	3.11547e-05
Gm20594	1.37027	0.454457	0.0120591	2.28652e-05			Sema3c	2.19157	1.13197	0.155593	0.00211224
Cryba4	0.0477676	-4.38782	0.0141851	2.91228e-05			Sfrp5	2.06618	1.04697	0.375496	0.0342562
Cryba2	0.0445457	-4.48857	0.0141851	2.92017e-05			Sytl3	2.0636	1.04516	0.24879	0.00688587
Kcnj13	2.19846	1.13649	0.0147458	3.11547e-05			Cpxm2	2.05614	1.03994	0.347224	0.0259897
Crx	1.13724	0.18554	0.0151132	3.27498e-05			Haao	2.0319	1.02283	0.258176	0.00797036
Pdgfa	0.724691	-0.464562	0.0171656	3.81273e-05			Shisal2b	1.99899	0.999274	0.358339	0.0301051
Cnot6	1.23646	0.306218	0.0171886	3.91094e-05			Calr4	1.99454	0.996057	0.416349	0.0465412
Gm14434	1.75506	0.811524	0.0185759	4.40873e-05			Slc13a3	1.99017	0.99289	0.0601119	0.00030191
P4ha3	0.549273	-0.864403	0.0185759	4.42786e-05			Folh1	1.96288	0.972969	0.00582523	6.94268e-06
Myh11	0.606776	-0.720764	0.0192423	4.7029e-05			Rdh5	1.94546	0.960108	0.268919	0.00916277
Jam2	1.21441	0.280258	0.0192423	4.79519e-05			4933440N22Rik	1.8822	0.91242	0.349539	0.0268133
Col15a1	0.561914	-0.831579	0.0204794	5.21442e-05			Stra6	1.87555	0.907318	0.0505853	0.000224846
Zfp965	1.37321	0.457552	0.0209485	5.44735e-05			Cldn1	1.86863	0.901982	0.0898571	0.000657171
LOC118568335	0.654219	-0.612155	0.022488	6.01604e-05			Thbs4	1.83019	0.871996	0.27026	0.0095355
Cdk5rap1	1.65298	0.72507	0.022488	6.09134e-05			Best2	1.81106	0.856833	0.0740914	0.000457931
Slc13a4	1.72489	0.786505	0.0232024	6.41056e-05			Fam107a	1.80997	0.855966	0.0782726	0.000517323
Ccdc126	1.19587	0.258056	0.0233472	6.57704e-05			Erich5	1.80092	0.848734	0.0385071	0.000148112
Gvin1	0.496057	-1.01142	0.027374	7.85971e-05			Ermn	1.777	0.829443	0.158814	0.00225692
Oca2	2.43004	1.28098	0.0321859	9.59023e-05			Tecrl	1.77117	0.8247	0.117371	0.00118715
Bfsp1	0.243654	-2.0371	0.0321859	9.7644e-05			Cysltr1	1.76709	0.821375	0.38947	0.0382318
Myh7b	0.751235	-0.412664	0.0327385	0.000102444			Gm14434	1.75506	0.811524	0.0185759	4.40873e-05
Cryga	0.0363538	-4.78175	0.0327385	0.000105121			Slc22a8	1.74125	0.800127	0.00171542	1.17818e-06
Ldlr	0.713465	-0.487086	0.0327385	0.000106987			Clic6	1.7326	0.792938	0.269204	0.00934827
Arhgef25	0.869374	-0.201951	0.0327385	0.000107989			Slc13a4	1.72489	0.786505	0.0232024	6.41056e-05
Sema4f	0.75156	-0.41204	0.0327385	0.000108188			B3gnt5	1.71314	0.776644	0.106942	0.000897989
Hic1	0.537346	-0.896077	0.032747	0.000110172			Slc6a13	1.70765	0.772014	0.0471809	0.000199995
Tbx22	2.67162	1.41771	0.032747	0.000111765			Fgfr3	1.69271	0.759338	0.395586	0.0400954
Elavl2	1.31628	0.396463	0.0327618	0.00011359			Gm14288	1.6876	0.754971	0.216892	0.00481682
Crybb1	0.070516	-3.8259	0.033569	0.000118207			Lbp	1.68029	0.748713	0.298685	0.0139137
Frmpd4	1.3118	0.391552	0.0372967	0.000133414			D630039A03Rik	1.676	0.745022	0.257444	0.00767164
Prph	0.637186	-0.650214	0.0372967	0.000136266			Mfrp	1.65646	0.728102	0.235809	0.00614466
Slc4a7	1.25017	0.322121	0.0372967	0.000137395			Tmprss11e	1.65479	0.726652	0.341955	0.0239344
Pcdhga1	0.765016	-0.386438	0.037305	0.000140497			Cdk5rap1	1.65298	0.72507	0.022488	6.09134e-05
Etnppl	2.41197	1.27021	0.037305	0.000141468			Ptgds	1.6491	0.721681	0.356879	0.0292024
Erich5	1.80092	0.848734	0.0385071	0.000148112			Enpp2	1.64575	0.718742	0.0819568	0.000557531
Gnb1	1.14769	0.198738	0.0385275	0.000150278			Dio3	1.64426	0.717438	0.155593	0.00210809
Neto2	1.23591	0.305579	0.0408191	0.000161428			Myrf	1.63463	0.708966	0.313251	0.0167155
Lcor	1.28528	0.362078	0.0415216	0.000166455			Csrp3	1.62481	0.70027	0.347224	0.0260098
Ebpl	1.26771	0.342224	0.0416549	0.000169246			Cltrn	1.60694	0.684315	0.213017	0.00443137
Edem3	1.20419	0.268067	0.0460714	0.000189687			Notum	1.60491	0.682491	0.11498	0.00107493
Slc7a10	2.67178	1.4178	0.0462933	0.000193108			Slc39a12	1.58503	0.664507	0.205665	0.00419809
Slc6a13	1.70765	0.772014	0.0471809	0.000199995			Bmp4	1.58102	0.660857	0.199161	0.00379786
Pan3	1.15234	0.20456	0.0471809	0.000201923			Gstm2	1.57682	0.657018	0.315014	0.0171798
Gulp1	1.24757	0.31912	0.0476991	0.000209303			Gng8	1.56956	0.65036	0.368335	0.0324655
Pagr1a	0.873256	-0.195523	0.0476991	0.000209309			Crhbp	1.53211	0.61552	0.0601119	0.000302678
Stra6	1.87555	0.907318	0.0505853	0.000224846			Crabp2	1.52929	0.612866	0.366114	0.0320662
Gnb5	1.22334	0.290821	0.0505853	0.000232643			Glb1l3	1.5272	0.610888	0.074402	0.000467557
Mier3	1.18675	0.247011	0.0505853	0.000232935			Slc45a3	1.52153	0.605522	0.311524	0.0164083
Gng3	1.22515	0.292961	0.052464	0.000244428			Cabyr	1.5159	0.600172	0.0875955	0.000634678
Nnat	1.20275	0.266339	0.0543447	0.000256135			Cdh3	1.51274	0.597162	0.374672	0.0338368
Hlx	0.406229	-1.29964	0.0564089	0.00026892			Adhfe1	1.51269	0.597115	0.00364007	3.94395e-06
Dapl1	1.38364	0.468469	0.0575639	0.000277544			Cyp4f15	1.51256	0.596988	0.354236	0.0279386
Olfml2b	0.557557	-0.84281	0.0592028	0.000288653			Plcxd3	1.50898	0.593573	0.363021	0.031224
Slc13a3	1.99017	0.99289	0.0601119	0.00030191			Pm20d1	1.50405	0.588857	0.333617	0.0219335
Crhbp	1.53211	0.61552	0.0601119	0.000302678			Cldn2	1.50298	0.587825	0.324105	0.0189452
Derl3	0.580971	-0.783462	0.0601119	0.000302855			Fgfr2	1.47947	0.565081	0.268919	0.00891415
Mbnl1	1.1773	0.235479	0.0608601	0.000309922			Slco1c1	1.47777	0.563418	0.406993	0.0432267
Atp6v0c	1.18558	0.245589	0.0612015	0.00032392			Prodh	1.47558	0.561286	0.00193862	1.58663e-06
Cast	0.793803	-0.333147	0.0612015	0.000323951			Ism2	1.47443	0.560157	0.28063	0.0114708
Spock3	1.2904	0.367823	0.0612015	0.000325245			Capn6	1.45716	0.543164	0.421602	0.048221
Bcat1	1.16167	0.216194	0.0612015	0.000328238			Col8a1	1.45462	0.540638	0.356879	0.0295803
Rb1	1.18134	0.240422	0.0619351	0.000335528			LOC118568416	1.44453	0.530601	0.155212	0.00207066
Elk4	1.39545	0.480731	0.0623545	0.000341178			Rrh	1.42964	0.515656	0.224794	0.00556198
Aurkb	0.459012	-1.1234	0.0629033	0.000347589			Gja1	1.42943	0.515443	0.292185	0.0131417
H2-Q4	0.687674	-0.540204	0.0631574	0.000352414			Il1rapl1	1.42809	0.514082	0.327135	0.0192463
Rnf112	0.829183	-0.270238	0.0685492	0.000386214			Gm40847	1.42627	0.512251	0.222935	0.00535025
Bgn	0.646097	-0.630177	0.0686278	0.000390374			Gm4724	1.4191	0.504976	6.05374e-05	3.27956e-08
Ddx17	1.16978	0.226239	0.0709125	0.000407212			Gm11992	1.41514	0.50094	0.218321	0.00498553
Zfc3h1	1.18264	0.242015	0.0719785	0.000420737			Ogn	1.4142	0.499984	0.330917	0.020791
Bcar3	0.74197	-0.430567	0.0719785	0.000421132			Gja10	1.41226	0.498006	0.140972	0.00165313
Rassf2	0.711047	-0.491983	0.072389	0.000427455			Hif3a	1.40851	0.494171	0.131849	0.00149284
Itgb3	0.535213	-0.901815	0.0733245	0.000436952			Efcab8	1.40601	0.491611	0.329316	0.0204047
Nr1d2	1.24005	0.310394	0.0736484	0.000442872			Col9a1	1.40325	0.488773	0.199333	0.00391991
Tmem121b	0.677861	-0.560938	0.0737357	0.000448273			Gm2026	1.40253	0.488031	0.0800102	0.000534985
Ptpn4	1.24598	0.317281	0.0737357	0.000451386			Flvcr2	1.3981	0.483471	0.295548	0.0136269
Best2	1.81106	0.856833	0.0740914	0.000457931			Elk4	1.39545	0.480731	0.0623545	0.000341178
Thrb	1.15269	0.204999	0.0740914	0.000461591			Sycp2	1.39392	0.47915	0.356879	0.0293176
Glb1l3	1.5272	0.610888	0.074402	0.000467557			Spry3	1.38495	0.469831	0.268919	0.00895791
Pfkfb2	1.26092	0.334471	0.0747265	0.000477525			Dapl1	1.38364	0.468469	0.0575639	0.000277544
Rorb	1.38015	0.464821	0.0747265	0.000479605			Polq	1.38082	0.465522	0.258738	0.0080568
Top2b	1.17496	0.232612	0.0747265	0.000481741			Nqo1	1.38038	0.465065	0.310809	0.0162512
Itpripl2	0.72289	-0.468152	0.0751498	0.000492294			Rorb	1.38015	0.464821	0.0747265	0.000479605
Sgk1	1.297	0.375178	0.0751498	0.000492612			Sema3d	1.37965	0.464299	0.310106	0.0160786
Fam107a	1.80997	0.855966	0.0782726	0.000517323			Slitrk2	1.37907	0.463695	0.106942	0.000893796
Gm2026	1.40253	0.488031	0.0800102	0.000534985			Tcf24	1.37706	0.461586	0.230764	0.00589331
Cdip1	1.13774	0.186172	0.0800102	0.000537476			Zfp965	1.37321	0.457552	0.0209485	5.44735e-05
Enpp2	1.64575	0.718742	0.0819568	0.000557531			Acy3	1.37315	0.457492	0.318603	0.0183435
Xrcc3	0.808421	-0.306821	0.0819568	0.000559432			Optc	1.37032	0.454517	0.347224	0.0262963
Tmem191c	0.843562	-0.245435	0.0838688	0.000578846			Gm20594	1.37027	0.454457	0.0120591	2.28652e-05
Trim47	0.558458	-0.84048	0.0838688	0.000581996			Kcnt2	1.36911	0.453241	0.39088	0.0386297
Tctn3	1.15904	0.21293	0.0838688	0.000586114			Mmp16	1.36883	0.452945	0.265822	0.0085828
Slco4a1	1.22058	0.287573	0.0875955	0.000620828			LOC115488470	1.36692	0.450932	0.416349	0.0465542
Ubr3	1.18881	0.249516	0.0875955	0.000634602			Gabra4	1.36418	0.448033	0.18858	0.00333047
Cabyr	1.5159	0.600172	0.0875955	0.000634678			Ip6k2	1.36122	0.444905	0.00193862	1.68037e-06
Rora	1.20459	0.268544	0.0875955	0.00063565			Mfsd2a	1.35983	0.443425	0.375606	0.0343273
Uhmk1	1.22132	0.28844	0.0875955	0.000635885			Tafa4	1.35793	0.44141	0.3921	0.0393821
Cldn1	1.86863	0.901982	0.0898571	0.000657171			LOC118568304	1.35689	0.440304	0.164662	0.00258069
Mgp	0.685018	-0.545787	0.0912108	0.000672012			Foxp2	1.35631	0.439685	0.193216	0.00346468
Dusp12	1.29356	0.37135	0.0934701	0.000695694			Tmem255b	1.35554	0.438869	0.426104	0.0496931
Cnmd	0.752223	-0.410767	0.0934701	0.00070266			Rbm11	1.35348	0.436675	0.317799	0.0178564
Crybb3	0.212158	-2.23679	0.0934701	0.000707129			Tdrd6	1.35255	0.435679	0.328883	0.0201317
Kcnmb4	0.807292	-0.308838	0.0934701	0.000708913			Rbm3	1.3479	0.430712	0.389103	0.0376432
Lcp1	0.716437	-0.481088	0.09367	0.000718387			Il33	1.34726	0.43003	0.00860445	1.3518e-05
Bicd1	1.26932	0.344053	0.09367	0.000722012			Rev3l	1.34643	0.429135	0.00198045	1.82392e-06
Nfkb2	0.67917	-0.558156	0.09367	0.000725652			Cd8a	1.3442	0.426746	0.334357	0.0226238
Arhgdib	0.749912	-0.415208	0.0980783	0.000765116			Fbn2	1.34267	0.42511	0.234427	0.00609594
Mlkl	0.560604	-0.834946	0.100429	0.000788892			Col4a3	1.33795	0.420025	0.356879	0.0296175
Ube4a	1.20118	0.264457	0.1033	0.000817044			Igsf1	1.33555	0.41743	0.416415	0.0466067
Hif1a	1.13804	0.186554	0.103701	0.000825834			Pgr	1.32867	0.409983	0.3748	0.0340403
Pcdh7	1.13589	0.183817	0.104582	0.000838518			Ndst4	1.32787	0.409117	0.227308	0.00566426
Ttc19	1.16313	0.218012	0.106483	0.000859525			Slc3a1	1.32684	0.407999	0.391473	0.039198
Recql5	0.85755	-0.221707	0.106942	0.000872325			Yy2	1.32502	0.406014	0.30084	0.0143496
Npat	1.24631	0.317659	0.106942	0.00088044			Pcdh11x	1.32485	0.405827	0.11498	0.00109571
Arhgap24	1.11557	0.157787	0.106942	0.000881828			Car14	1.31949	0.399977	0.195895	0.00363999
Slitrk2	1.37907	0.463695	0.106942	0.000893796			Bsnd	1.31898	0.399424	0.175247	0.0029241
Cox7c	1.27677	0.352496	0.106942	0.000894047			Arhgap6	1.31846	0.398855	0.310809	0.0162347
B3gnt5	1.71314	0.776644	0.106942	0.000897989			Elavl2	1.31628	0.396463	0.0327618	0.00011359
Ddit3	0.829527	-0.26964	0.10736	0.00090732			Grm8	1.31466	0.394686	0.121225	0.00128062
Nudt4	1.12811	0.173907	0.108483	0.000922686			Ppil6	1.31446	0.394466	0.214194	0.00456918
Cep120	1.15818	0.211857	0.108622	0.000933623			Pcdhb21	1.314	0.393961	0.328883	0.020152
Pdc	1.21669	0.28296	0.108622	0.000935951			Slc16a9	1.3122	0.391987	0.355146	0.028127
Sv2b	1.15473	0.20755	0.108622	0.000941517			Frmpd4	1.3118	0.391552	0.0372967	0.000133414
Ppm1h	1.27449	0.349921	0.108793	0.000948897			Kcne1l	1.31078	0.390424	0.237305	0.00626077
Trip12	1.15952	0.213528	0.113827	0.00100275			Iqgap2	1.3104	0.390008	0.218321	0.00493545
Cox5a	1.14981	0.201399	0.113827	0.00101695			E030030I06Rik	1.31014	0.389722	0.404825	0.0427217
Emp1	0.650176	-0.621097	0.113827	0.00101699			Itgb1bp2	1.30895	0.388406	0.422239	0.0488164
Fgd4	1.2663	0.340619	0.113827	0.00102372			Ror1	1.30851	0.387925	0.27026	0.00960531
Clcn3	1.18447	0.244246	0.113827	0.0010285			Bche	1.30793	0.387287	0.363988	0.0314941
Trim2	1.15735	0.210823	0.113827	0.00104204			Myzap	1.3045	0.383494	0.317799	0.0177777
Serinc5	1.15961	0.213644	0.113827	0.00104427			Penk	1.30435	0.383334	0.214194	0.0046312
Cadm2	1.16512	0.220484	0.113827	0.00104699			Heph	1.30353	0.382425	0.216892	0.00478404
Ankfy1	1.16283	0.217636	0.113827	0.0010483			B3galt5	1.30294	0.381774	0.279329	0.0107591
Slc33a1	1.16859	0.224769	0.114317	0.00105901			Cyp27a1	1.30288	0.381709	0.280535	0.0110603
Notum	1.60491	0.682491	0.11498	0.00107493			Osbpl8	1.30047	0.379029	0.158814	0.00223164
Megf9	1.1811	0.240131	0.11498	0.0010943			Zik1	1.29791	0.376185	0.281059	0.0115566
Pcdh11x	1.32485	0.405827	0.11498	0.00109571			Zfp185	1.29772	0.375982	0.298685	0.0139157
Rtkn2	0.658916	-0.601834	0.11498	0.00109629			Sgk1	1.297	0.375178	0.0751498	0.000492612
Rapgef5	1.19833	0.26103	0.116134	0.00111658			Pxmp2	1.29441	0.372296	0.355133	0.0280312
Lrrc32	0.573557	-0.801992	0.116134	0.00112206			Dusp12	1.29356	0.37135	0.0934701	0.000695694
Gabrb3	1.19021	0.25122	0.116134	0.00113887			Zfp280c	1.29352	0.371302	0.280535	0.0110857
Mdh1	1.18348	0.243035	0.116134	0.00114467			Rnf183	1.29279	0.370484	0.359257	0.0302641
Uaca	0.73385	-0.446443	0.116134	0.00114838			Zfp804b	1.29265	0.370328	0.218397	0.00505744
Gltp	0.681947	-0.552269	0.116134	0.00114964			Acot1	1.29042	0.367837	0.331626	0.020961
Lrrtm4	1.25612	0.328975	0.116134	0.00115133			Spock3	1.2904	0.367823	0.0612015	0.000325245
Pdcl	1.18748	0.247909	0.116781	0.00116407			Klf15	1.28689	0.363894	0.170989	0.00277717
Tecrl	1.77117	0.8247	0.117371	0.00118715			4930590J08Rik	1.28688	0.363874	0.289751	0.0129654
Ppp1r3b	0.571739	-0.806571	0.117371	0.00118751			Lcor	1.28528	0.362078	0.0415216	0.000166455
Rasa2	1.21041	0.275497	0.117371	0.00119097			Kyat3	1.28439	0.361079	0.3748	0.0339575
Atp6v0e2	1.12192	0.165972	0.117371	0.0011954			Dynlt1b	1.28418	0.360846	0.350488	0.027114
Glipr1	0.349866	-1.51513	0.118257	0.00121082			Omg	1.28361	0.360203	0.267603	0.00875915
Selenop	1.23653	0.306302	0.1184	0.00122404			Plscr4	1.28254	0.359001	0.356879	0.0296117
Twsg1	1.14668	0.197457	0.1184	0.00122512			Scai	1.28218	0.358604	0.152003	0.00196808
Xpo4	1.19214	0.253552	0.12077	0.00126258			Pcdhb11	1.28106	0.357337	0.204347	0.0041467
Plcxd2	1.21243	0.2779	0.12077	0.00126776			Slc13a5	1.28094	0.3572	0.42365	0.0491608
Kat2b	1.14313	0.192987	0.12077	0.00126926			Inca1	1.28049	0.356699	0.327259	0.0193144
Grm8	1.31466	0.394686	0.121225	0.00128062			Igfn1	1.27998	0.356122	0.301002	0.014831
Chek2	0.68122	-0.553807	0.121485	0.00129426			Cox7c	1.27677	0.352496	0.106942	0.000894047
Itgb4	0.539274	-0.890911	0.121485	0.00129653			Adgrf2	1.27598	0.351601	0.373	0.0332682
Arid4b	1.17607	0.233968	0.121991	0.00130853			Ppm1h	1.27449	0.349921	0.108793	0.000948897
Clp1	1.24749	0.319026	0.124433	0.00134147			Tcim	1.27358	0.348895	0.272605	0.010131
Rin1	0.651711	-0.617696	0.124879	0.00135959			Lnpep	1.27324	0.348507	0.268919	0.00899791
Vav2	0.786262	-0.346917	0.124879	0.00135981			Gabrg1	1.27301	0.34824	0.396038	0.0402118
Igfbp5	0.741103	-0.432254	0.127313	0.00139336			Glt28d2	1.27242	0.347577	0.146355	0.00184099
Col5a2	0.721141	-0.471647	0.127313	0.00140044			Slc35f4	1.27206	0.347161	0.328883	0.0201953
Btc	0.678504	-0.55957	0.127313	0.00141101			Acsl3	1.27082	0.345763	0.00853504	1.29466e-05
Akt3	1.14455	0.194782	0.127313	0.0014139			Pak3	1.27022	0.345077	0.220336	0.00522819
Ube2v2	1.22747	0.295691	0.129587	0.00144739			9530057J20Rik	1.26997	0.344796	0.315014	0.0171245
Serpine1	0.567494	-0.817324	0.129587	0.00145319			Bicd1	1.26932	0.344053	0.09367	0.000722012
Lin7c	1.25368	0.32617	0.129759	0.00146215			Gm7972	1.26783	0.342366	0.310809	0.0162383
Hif3a	1.40851	0.494171	0.131849	0.00149284			Ebpl	1.26771	0.342224	0.0416549	0.000169246
Col3a1	0.655774	-0.608729	0.132082	0.00150835			Entpd4b	1.26711	0.341539	0.38515	0.0366183
Gadd45g	0.743292	-0.427999	0.132082	0.00151433			Fgd4	1.2663	0.340619	0.113827	0.00102372
Acads	0.669315	-0.579242	0.132082	0.00151694			Cd24a	1.26527	0.339449	0.344101	0.0247979
Usp32	1.15008	0.20173	0.13248	0.0015287			Gpr22	1.26402	0.338022	0.280629	0.0113039
Ceacam2	2.20006	1.13754	0.136855	0.0015866			LOC118568634	1.26177	0.335452	0.245241	0.00671988
Pax6	1.10823	0.148252	0.136956	0.00159519			Pfkfb2	1.26092	0.334471	0.0747265	0.000477525
Gja10	1.41226	0.498006	0.140972	0.00165313			Luzp2	1.2606	0.334112	0.193841	0.00350739
Specc1	0.731702	-0.450672	0.140972	0.00165724			Sostdc1	1.25955	0.332908	0.332966	0.0213233
Dcaf12l1	0.778097	-0.361977	0.141177	0.00168652			Plpp2	1.25887	0.332132	0.333178	0.0216279
Purb	1.14618	0.196834	0.141177	0.00169081			Adamts13	1.25854	0.331746	0.389307	0.0377951
Arf4	1.14283	0.192607	0.141177	0.00170342			Dach2	1.2564	0.329295	0.395586	0.0400959
Pcdh9	1.144	0.194092	0.141177	0.00170375			Lrrtm4	1.25612	0.328975	0.116134	0.00115133
Cert1	1.16992	0.226414	0.141177	0.00170448			Lrp2	1.2548	0.327457	0.334357	0.0226024
Prps1l3	1.16895	0.225211	0.141177	0.00171577			Zic1	1.25459	0.327215	0.317799	0.0177584
Itga1	0.695933	-0.522979	0.141177	0.00172298			Acyp2	1.25444	0.327048	0.327259	0.0195969
Kif2a	1.14442	0.194622	0.141177	0.00172518			Ccdc141	1.25438	0.326978	0.162561	0.00248432
Zfp869	1.15339	0.205878	0.141177	0.00172848			Lin7c	1.25368	0.32617	0.129759	0.00146215
Sel1l3	0.749772	-0.415477	0.142815	0.00175627			Gm33869	1.25093	0.323003	0.334432	0.0226651
Rab39b	1.18973	0.250632	0.144124	0.00178018			Cdh18	1.25022	0.322183	0.148583	0.00190453
Gimap4	0.679947	-0.556506	0.145593	0.00180621			Slc4a7	1.25017	0.322121	0.0372967	0.000137395
Phospho1	0.621104	-0.687093	0.145675	0.00181833			Thsd7b	1.24859	0.320302	0.328883	0.0201744
Swap70	0.7493	-0.416385	0.145675	0.00182301			Gulp1	1.24757	0.31912	0.0476991	0.000209303
Glt28d2	1.27242	0.347577	0.146355	0.00184099			Clp1	1.24749	0.319026	0.124433	0.00134147
Gckr	0.789339	-0.341283	0.146355	0.00185469			Mgst1	1.24697	0.31843	0.389307	0.0381168
Klhl24	1.24231	0.313021	0.146355	0.00185531			Csmd3	1.24675	0.318177	0.27026	0.00971015
Kcnh7	1.24019	0.310561	0.146731	0.00186802			Npat	1.24631	0.317659	0.106942	0.00088044
Cdh18	1.25022	0.322183	0.148583	0.00190453			Ptpn4	1.24598	0.317281	0.0737357	0.000451386
Med14	1.15973	0.213792	0.148583	0.00190769			Rfx3	1.2451	0.316262	0.218321	0.00497415
Tmod2	1.19101	0.252188	0.152003	0.00196795			Rnpc3	1.24421	0.315231	0.195006	0.00357143
Scai	1.28218	0.358604	0.152003	0.00196808			Gucy1a2	1.24335	0.314236	0.164662	0.00258692
Prkaa2	1.1984	0.261106	0.153122	0.00200156			Sgk3	1.24304	0.313873	0.360931	0.0305811
Mcm3	0.70148	-0.511525	0.153122	0.00200607			Klhl24	1.24231	0.313021	0.146355	0.00185531
Mdh2	1.12857	0.174496	0.153122	0.00200745			Mc1r	1.24199	0.312654	0.215138	0.00470859
Cnot4	1.1438	0.193831	0.153857	0.00202624			F8	1.24188	0.312526	0.257444	0.00773891
Cacna1s	0.817192	-0.291252	0.153857	0.00203856			Ptbp2	1.24185	0.312487	0.197877	0.00376266
Tagln	0.556088	-0.846615	0.153857	0.0020421			Gm14305	1.24119	0.31172	0.356879	0.0293206
LOC118568416	1.44453	0.530601	0.155212	0.00207066			Kcnh7	1.24019	0.310561	0.146731	0.00186802
Neurod4	1.17529	0.233019	0.155212	0.00207689			Chrna6	1.24007	0.310424	0.272315	0.0100759
Dio3	1.64426	0.717438	0.155593	0.00210809			Nr1d2	1.24005	0.310394	0.0736484	0.000442872
Sema3c	2.19157	1.13197	0.155593	0.00211224			Atp1a2	1.23937	0.309604	0.334926	0.0228148
Cpsf6	1.16066	0.21495	0.155593	0.00211902			Ddx3x	1.23923	0.309449	0.216892	0.00481112
Togaram1	1.13271	0.179773	0.155593	0.00211981			Zfp449	1.23755	0.307481	0.27026	0.00973632
Fgf11	0.732823	-0.448463	0.155593	0.00212414			Arhgap15	1.23707	0.306928	0.404393	0.0424723
Tmem135	1.15249	0.204749	0.157035	0.00215884			Selenop	1.23653	0.306302	0.1184	0.00122404
Med12l	1.18329	0.242807	0.157035	0.00216084			Cnot6	1.23646	0.306218	0.0171886	3.91094e-05
Son	1.16452	0.219735	0.15845	0.00219456			BC024063	1.23604	0.305724	0.426104	0.0499395
Csrp1	0.679653	-0.55713	0.15845	0.00219748			Neto2	1.23591	0.305579	0.0408191	0.000161428
Ush1g	0.649165	-0.623343	0.158814	0.0022242			Zfp945	1.23562	0.305229	0.317799	0.0177936
Osbpl8	1.30047	0.379029	0.158814	0.00223164			Aqp4	1.2349	0.30439	0.349022	0.0266457
Ndn	0.884875	-0.176454	0.158814	0.00223276			Zfp266	1.23361	0.302882	0.204347	0.00411976
Plcb1	1.20829	0.272964	0.158814	0.00224403			Gm10778	1.23347	0.302718	0.302091	0.0150563
Ermn	1.777	0.829443	0.158814	0.00225692			Gsg1l2	1.23234	0.3014	0.281059	0.0115527
Prc1	0.716953	-0.480049	0.158814	0.00226275			2300009A05Rik	1.23163	0.300563	0.244074	0.00662446
Nebl	1.21985	0.286702	0.160094	0.00228966			Tuft1	1.23143	0.300339	0.292185	0.0131696
Trpm3	1.20326	0.266944	0.161214	0.00231441			Rabgap1l	1.23004	0.298701	0.333178	0.0216021
Cmtm3	0.716947	-0.480061	0.161322	0.00232761			Dgkb	1.22893	0.297402	0.345359	0.0257562
Zcchc24	0.727452	-0.459075	0.161322	0.00233344			Arrdc2	1.22862	0.297039	0.311524	0.0164893
Socs6	1.1969	0.259304	0.162561	0.0023627			Wls	1.22854	0.296941	0.406993	0.0433394
Bst1	0.547627	-0.868735	0.162561	0.00237148			Mybl1	1.22843	0.296819	0.344785	0.0253281
Cyb5r1	0.88369	-0.178388	0.162561	0.00239041			Trps1	1.22806	0.296383	0.180566	0.00303242
S1pr2	0.739702	-0.434984	0.162561	0.00240559			Ube2v2	1.22747	0.295691	0.129587	0.00144739
Rs1	1.22153	0.288693	0.162561	0.00243274			Kcnma1	1.22683	0.294932	0.199333	0.00390198
Pex5l	1.13855	0.187194	0.162561	0.00244265			Fsbp	1.22615	0.294137	0.280629	0.0114023
Egln1	0.735524	-0.443155	0.162561	0.00244366			Xkr4	1.22565	0.293552	0.170989	0.00278553
Usp33	1.19824	0.260914	0.162561	0.00244596			Gng3	1.22515	0.292961	0.052464	0.000244428
Spry1	0.729517	-0.454986	0.162561	0.00245179			Lrif1	1.22455	0.292248	0.329926	0.0206766
Gm6958	0.785526	-0.34827	0.162561	0.00247843			Trappc2	1.22429	0.29194	0.30084	0.0144327
Ccdc141	1.25438	0.326978	0.162561	0.00248432			Tuba4a	1.22415	0.291775	0.0117781	2.16182e-05
Prdx6	1.21294	0.27851	0.162561	0.00248559			Gnb5	1.22334	0.290821	0.0505853	0.000232643
Sgtb	1.16677	0.22252	0.162561	0.00248892			Crlf3	1.22317	0.290621	0.182904	0.00312124
Syngr3	0.774373	-0.368899	0.162561	0.00249227			Fam126b	1.22222	0.289499	0.295548	0.0136727
Clock	1.19027	0.251295	0.16376	0.00251952			Rs1	1.22153	0.288693	0.162561	0.00243274
Ric8b	1.15544	0.208439	0.163807	0.00253068			Uhmk1	1.22132	0.28844	0.0875955	0.000635885
Rgcc	0.661625	-0.595915	0.163807	0.00253799			Lcorl	1.22105	0.288126	0.218397	0.00505786
Gnat2	1.20859	0.273326	0.163862	0.00255489			Slc17a6	1.22092	0.287969	0.230764	0.00590067
Pfkl	0.766389	-0.383852	0.163862	0.0025566			Slco4a1	1.22058	0.287573	0.0875955	0.000620828
LOC118568304	1.35689	0.440304	0.164662	0.00258069			Nebl	1.21985	0.286702	0.160094	0.00228966
Gucy1a2	1.24335	0.314236	0.164662	0.00258692			Bmp5	1.21962	0.286435	0.413129	0.0458808
Kctd11	0.679274	-0.557935	0.16467	0.00260039			Gabrr3	1.21908	0.285795	0.356879	0.0295582
Cxcl12	0.693394	-0.528253	0.16467	0.00260489			Xkr6	1.21805	0.284573	0.406993	0.0433913
Prag1	0.542707	-0.881754	0.165122	0.00262099			Tac2	1.21803	0.284548	0.285834	0.0120778
Bhlhe40	0.643024	-0.637055	0.169107	0.00270343			Ncam2	1.21773	0.284189	0.252692	0.00708509
Adamtsl5	0.680439	-0.555463	0.169107	0.00272011			Camk4	1.21725	0.283628	0.268919	0.00914912
Clic4	0.696999	-0.520771	0.169107	0.00272089			Smim11	1.21715	0.28351	0.356879	0.0291311
Klf15	1.28689	0.363894	0.170989	0.00277717			Pcdhb10	1.21695	0.283273	0.301002	0.0145495
Tpm1	0.824916	-0.277682	0.170989	0.00277782			Pdc	1.21669	0.28296	0.108622	0.000935951
Xkr4	1.22565	0.293552	0.170989	0.00278553			Abcd2	1.21644	0.282665	0.224494	0.00542539
Dbnl	0.812833	-0.298969	0.170989	0.00279558			Cdh12	1.21634	0.28255	0.318603	0.0184291
Alg10b	1.18522	0.245152	0.170989	0.00279748			Gstt1	1.21537	0.28139	0.412977	0.0455009
Tpm4	0.727646	-0.458691	0.175247	0.00288013			Itgb8	1.21507	0.281035	0.349022	0.0267098
Irf8	0.704126	-0.506095	0.175247	0.00288844			Zfp518a	1.21487	0.280803	0.375529	0.0342999
2310033P09Rik	0.833095	-0.263446	0.175247	0.00291683			Tceanc	1.21467	0.28056	0.268993	0.00931181
Rflna	0.659595	-0.600348	0.175247	0.00292123			Jam2	1.21441	0.280258	0.0192423	4.79519e-05
Med13	1.21328	0.278918	0.175247	0.00292258			Tenm1	1.21416	0.279964	0.197758	0.00373896
Bsnd	1.31898	0.399424	0.175247	0.0029241			Armcx6	1.214	0.279773	0.329316	0.0204175
Edil3	1.20969	0.274639	0.179803	0.00300987			Med13	1.21328	0.278918	0.175247	0.00292258
Trps1	1.22806	0.296383	0.180566	0.00303242			Tex9	1.21303	0.278621	0.228314	0.00575145
8030462N17Rik	1.15386	0.206467	0.18068	0.00304412			Prdx6	1.21294	0.27851	0.162561	0.00248559
Rnd1	0.753151	-0.408989	0.18082	0.00305919			Mettl15	1.21265	0.278159	0.350457	0.0270715
Usp15	1.16399	0.219075	0.18082	0.00306944			Dnah7b	1.21261	0.278115	0.344785	0.0252158
Cnn2	0.647035	-0.628084	0.18082	0.00307587			Plcxd2	1.21243	0.2779	0.12077	0.00126776
Crlf3	1.22317	0.290621	0.182904	0.00312124			Abcb7	1.21105	0.276254	0.242007	0.00646348
Mustn1	0.667785	-0.582544	0.186542	0.00319342			Pik3c2a	1.211	0.2762	0.301002	0.014889
Dixdc1	1.14666	0.197438	0.187066	0.00321934			Gpc3	1.21057	0.275686	0.218321	0.00500995
Opn1mw	1.20027	0.263365	0.187066	0.00322265			Rasa2	1.21041	0.275497	0.117371	0.00119097
Olfm2	0.720625	-0.472678	0.188378	0.0032609			Pcdhb12	1.20974	0.274692	0.271835	0.00989153
Ube2c	0.641563	-0.640337	0.188378	0.00326566			Edil3	1.20969	0.274639	0.179803	0.00300987
Slc35a5	1.20928	0.274143	0.18858	0.00328842			Nsun3	1.20944	0.274337	0.292185	0.0131688
Ldb3	0.666691	-0.58491	0.18858	0.00331377			Cdh9	1.20934	0.274215	0.301047	0.0149381
Fblim1	0.638038	-0.648287	0.18858	0.00331531			Slc35a5	1.20928	0.274143	0.18858	0.00328842
Pum2	1.14137	0.190763	0.18858	0.00332106			1700066M21Rik	1.20878	0.273549	0.329316	0.0204271
Car2	1.15432	0.207043	0.18858	0.00332532			Gnat2	1.20859	0.273326	0.163862	0.00255489
Gabra4	1.36418	0.448033	0.18858	0.00333047			Plcb1	1.20829	0.272964	0.158814	0.00224403
Dap	0.77441	-0.368831	0.190924	0.00339757			Tnrc6b	1.20801	0.272628	0.310809	0.0162916
Marchf6	1.13042	0.176865	0.190924	0.0034029			Gpr156	1.20786	0.272457	0.38789	0.0370721
Fam219b	0.84347	-0.245592	0.191445	0.00342255			Gtpbp10	1.20776	0.272331	0.368869	0.0325526
Foxp2	1.35631	0.439685	0.193216	0.00346468			Sult1a1	1.20742	0.271933	0.265873	0.00866171
Rgs5	0.793134	-0.334363	0.193469	0.00347969			Polr3f	1.20733	0.271822	0.214194	0.00462577
Grap	0.731682	-0.450711	0.193841	0.00349723			Tlcd4	1.20707	0.271511	0.344101	0.0244427
Luzp2	1.2606	0.334112	0.193841	0.00350739			1500009L16Rik	1.20671	0.271075	0.417597	0.0468643
Gm46911	0.832899	-0.263787	0.195006	0.00356747			Igip	1.20594	0.270159	0.37476	0.0339252
Rnpc3	1.24421	0.315231	0.195006	0.00357143			Pcdhb19	1.20581	0.270007	0.303423	0.015534
Arpc1b	0.690551	-0.53418	0.195006	0.00357781			Cops2	1.20553	0.269668	0.264057	0.00845428
Ap2m1	1.12273	0.167009	0.195006	0.00357856			Magoh	1.20539	0.269496	0.30084	0.0143691
Fam171b	1.13374	0.181091	0.195006	0.0035813			Scn7a	1.205	0.26903	0.333178	0.0217033
Ddx6	1.13436	0.181884	0.195895	0.00361799			Dcx	1.20489	0.268897	0.280629	0.0111359
Il10rb	0.784219	-0.350671	0.195895	0.00363484			Rora	1.20459	0.268544	0.0875955	0.00063565
Car14	1.31949	0.399977	0.195895	0.00363999			Rbks	1.20449	0.268428	0.409883	0.0448431
Nr3c1	1.12765	0.173324	0.195895	0.00364552			Ccdc14	1.20423	0.26811	0.27026	0.00970411
Gas2l1	0.771509	-0.374246	0.195895	0.00365642			Edem3	1.20419	0.268067	0.0460714	0.000189687
Rgs7	1.2038	0.267593	0.195895	0.00366128			Rgs7	1.2038	0.267593	0.195895	0.00366128
Ireb2	1.18771	0.248178	0.195908	0.00367215			Slc35g1	1.20367	0.267444	0.235863	0.00615883
Tshz3	0.813333	-0.298082	0.196112	0.00368659			Reck	1.2034	0.267113	0.244074	0.00661726
Pcf11	1.14089	0.190162	0.197758	0.00373512			Trpm3	1.20326	0.266944	0.161214	0.00231441
Tenm1	1.21416	0.279964	0.197758	0.00373896			Mdga2	1.20314	0.266803	0.271835	0.00992505
Ptbp2	1.24185	0.312487	0.197877	0.00376266			Nnat	1.20275	0.266339	0.0543447	0.000256135
Bmp4	1.58102	0.660857	0.199161	0.00379786			Samsn1	1.20261	0.266165	0.331982	0.0210647
Gtse1	0.615388	-0.700431	0.199333	0.00382912			Aldh6a1	1.20233	0.265835	0.252692	0.00708977
Tmem72	2.79524	1.48297	0.199333	0.00383531			Nadk2	1.20224	0.265729	0.257444	0.00770264
Tmtc4	1.18214	0.241397	0.199333	0.00384527			Klhl15	1.20192	0.265341	0.257444	0.00784592
Mdm1	1.17622	0.234164	0.199333	0.00387609			Cd2ap	1.20143	0.264755	0.220071	0.00520277
Gls2	0.665232	-0.58807	0.199333	0.0038921			Mrpl20	1.20135	0.26466	0.334936	0.0230439
Enc1	0.797274	-0.326853	0.199333	0.00389471			Chm	1.2012	0.264476	0.310809	0.016303
Gm5954	0.692444	-0.530231	0.199333	0.00389853			Ube4a	1.20118	0.264457	0.1033	0.000817044
Kcnma1	1.22683	0.294932	0.199333	0.00390198			Opn1mw	1.20027	0.263365	0.187066	0.00322265
Nrp2	0.763317	-0.389645	0.199333	0.00390846			Scn3a	1.20019	0.263258	0.27679	0.0106014
Kdsr	1.16358	0.218569	0.199333	0.0039138			Zfp597	1.20016	0.26323	0.230218	0.00584931
Col9a1	1.40325	0.488773	0.199333	0.00391991			Ndufb4c	1.19984	0.262844	0.2513	0.00698395
Rcor2	0.732765	-0.448577	0.200736	0.00395838			Zfp119a	1.19949	0.262426	0.409846	0.0446394
Zeb2	1.13634	0.184398	0.201155	0.00397754			Prkaa2	1.1984	0.261106	0.153122	0.00200156
Lrat	4.7681	2.25341	0.201847	0.00400217			Rapgef5	1.19833	0.26103	0.116134	0.00111658
Col8a2	2.92036	1.54615	0.202754	0.00403113			Usp33	1.19824	0.260914	0.162561	0.00244596
Adgrf5	0.71629	-0.481385	0.203031	0.00404764			Pcdhb9	1.19736	0.259858	0.268919	0.00912107
Ube2j1	1.13626	0.184296	0.203045	0.00405891			Zfp810	1.19716	0.259611	0.303423	0.0152347
2610528A11Rik	0.58989	-0.761482	0.203747	0.00408399			Gtpbp8	1.19715	0.259605	0.354236	0.0279413
Zfp266	1.23361	0.302882	0.204347	0.00411976			Socs6	1.1969	0.259304	0.162561	0.0023627
Heatr1	1.15891	0.212774	0.204347	0.00412777			Crbn	1.19672	0.259081	0.264615	0.00851516
Tgfbr1	1.17836	0.236783	0.204347	0.00413553			Crot	1.19651	0.25883	0.404658	0.0426821
Pcdhb11	1.28106	0.357337	0.204347	0.0041467			Qpct	1.19636	0.258648	0.301471	0.0149927
Irf1	0.748227	-0.418452	0.204347	0.00415136			Lrrn3	1.19618	0.258437	0.256295	0.007456
Slc39a12	1.58503	0.664507	0.205665	0.00419809			Ccdc126	1.19587	0.258056	0.0233472	6.57704e-05
Cacnb2	1.14694	0.197793	0.205665	0.00420043			Zfp654	1.19565	0.25779	0.224494	0.00546163
Birc6	1.13958	0.188505	0.207745	0.00425433			Zfp26	1.19533	0.257413	0.343783	0.0243582
Slc38a9	1.19234	0.253798	0.207745	0.00426542			Zbtb6	1.19504	0.257061	0.36459	0.0317207
Nr4a3	0.473135	-1.07968	0.208236	0.00428884			Tmem219	1.19456	0.25648	0.280535	0.01105
Nipsnap1	1.16827	0.224375	0.208236	0.00429807			Trim23	1.19437	0.256252	0.406993	0.0434224
Kcns1	0.62141	-0.686381	0.209594	0.00433745			Jag1	1.19398	0.255785	0.256295	0.00740728
Zhx1	1.13181	0.178634	0.211799	0.00439455			Atp5l	1.19382	0.255582	0.327259	0.0197126
Cltrn	1.60694	0.684315	0.213017	0.00443137			Zfp748	1.19372	0.255464	0.28063	0.0114611
Ruvbl2	0.861434	-0.215188	0.214106	0.00446561			LOC115489417	1.1937	0.255442	0.268919	0.00908831
Nupl1	1.1298	0.176064	0.214194	0.00449997			Sntb2	1.19357	0.255286	0.39088	0.038963
Elmod2	1.17434	0.231846	0.214194	0.00452508			Cdh6	1.19349	0.255182	0.282986	0.0117417
Ssr3	1.16389	0.218949	0.214194	0.00454882			Ro60	1.19324	0.25488	0.272605	0.0101891
Mob3c	0.832676	-0.264174	0.214194	0.00455304			Lrrc69	1.19286	0.25443	0.355146	0.0281349
Ppil6	1.31446	0.394466	0.214194	0.00456918			Lmbrd2	1.19272	0.254261	0.272605	0.0102195
Uri1	1.15674	0.210062	0.214194	0.00457354			Slc38a9	1.19234	0.253798	0.207745	0.00426542
Ccnd1	0.7396	-0.435182	0.214194	0.00458236			Xpo4	1.19214	0.253552	0.12077	0.00126258
Ache	0.786012	-0.347377	0.214194	0.00459957			Dcun1d1	1.19198	0.253365	0.315132	0.017332
Plekhh2	1.18015	0.238973	0.214194	0.00461031			Kmt2c	1.19183	0.253174	0.318578	0.0181906
Polr3f	1.20733	0.271822	0.214194	0.00462577			Scn1a	1.19181	0.253156	0.279839	0.0108924
Penk	1.30435	0.383334	0.214194	0.0046312			Pigz	1.1917	0.253018	0.404393	0.0425625
Dlgap5	0.53744	-0.895825	0.214194	0.00463231			Mpp7	1.19168	0.252991	0.381525	0.0359637
Zfp148	1.13977	0.188738	0.214194	0.00463911			Scube3	1.1914	0.252657	0.338728	0.0235433
Matk	0.806977	-0.3094	0.214194	0.00464528			Tmod2	1.19101	0.252188	0.152003	0.00196795
Kif2c	0.567356	-0.817675	0.214194	0.00464995			B3galt2	1.19101	0.252184	0.356879	0.0298318
Mtfp1	1.13282	0.179913	0.214194	0.00465312			Pcdh20	1.19093	0.252094	0.271835	0.00987883
Kif3b	1.08295	0.114964	0.214309	0.00466722			Prxl2a	1.19087	0.252022	0.355146	0.0281778
Gm5460	0.779318	-0.359716	0.214968	0.00469322			Rpl10	1.1907	0.251807	0.276525	0.0105762
Mc1r	1.24199	0.312654	0.215138	0.00470859			Gpm6a	1.19064	0.251743	0.344101	0.0245309
Ism1	0.670749	-0.576156	0.215455	0.00472719			Clock	1.19027	0.251295	0.16376	0.00251952
Ampd3	0.784913	-0.349396	0.216757	0.0047675			Gabrb3	1.19021	0.25122	0.116134	0.00113887
Heph	1.30353	0.382425	0.216892	0.00478404			Rab39b	1.18973	0.250632	0.144124	0.00178018
Ddx3x	1.23923	0.309449	0.216892	0.00481112			Rab3c	1.18961	0.250491	0.39088	0.0387631
Gm14288	1.6876	0.754971	0.216892	0.00481682			Arl4a	1.18939	0.250221	0.243618	0.00653291
Otud7b	1.1403	0.189419	0.216892	0.00482341			Rc3h2	1.18884	0.249559	0.245241	0.00670484
Tmem240	0.864515	-0.210036	0.216892	0.00483833			Ubr3	1.18881	0.249516	0.0875955	0.000634602
Lats1	1.13443	0.181971	0.216892	0.00485405			Gabrb2	1.1881	0.248655	0.289751	0.0129597
Itgb2	0.709267	-0.495599	0.216892	0.00485549			Unc5c	1.18793	0.248446	0.303423	0.0153887
Pou2f1	1.16991	0.226399	0.216892	0.00486447			Gpr85	1.18788	0.248386	0.317799	0.0179723
Pde6b	1.15518	0.208122	0.217208	0.00488334			Ppef2	1.18781	0.248305	0.252692	0.00709448
Iqgap2	1.3104	0.390008	0.218321	0.00493545			Ireb2	1.18771	0.248178	0.195908	0.00367215
Zdhhc6	1.16706	0.222876	0.218321	0.004952			Pdcl	1.18748	0.247909	0.116781	0.00116407
Rfx3	1.2451	0.316262	0.218321	0.00497415			Gm9195	1.1872	0.247558	0.380265	0.0354559
Tchp	0.877774	-0.188078	0.218321	0.00498337			Mier3	1.18675	0.247011	0.0505853	0.000232935
Gm11992	1.41514	0.50094	0.218321	0.00498553			Atp6v0c	1.18558	0.245589	0.0612015	0.00032392
Gpc3	1.21057	0.275686	0.218321	0.00500995			Glra2	1.18557	0.245585	0.409846	0.0446624
Bdkrb2	0.546732	-0.871093	0.218321	0.00501253			Ttbk2	1.18551	0.245502	0.256062	0.00736601
Cryzl2	0.752323	-0.410576	0.218321	0.0050139			Col6a4	1.18528	0.245224	0.299354	0.0139793
Acvr2a	1.14045	0.189608	0.218321	0.00502303			Alg10b	1.18522	0.245152	0.170989	0.00279748
Lgi4	0.72146	-0.471008	0.218321	0.00502663			Itfg1	1.18516	0.24508	0.284498	0.0119241
Zfp804b	1.29265	0.370328	0.218397	0.00505744			Il18bp	1.1851	0.245012	0.24879	0.00688724
Lcorl	1.22105	0.288126	0.218397	0.00505786			Dhtkd1	1.18501	0.244894	0.407961	0.0436844
Mmp17	0.640623	-0.642453	0.218397	0.00506444			Phip	1.18494	0.244818	0.263937	0.00842504
Pbrm1	1.11563	0.157856	0.218397	0.0050757			Clcn3	1.18447	0.244246	0.113827	0.0010285
Dysf	0.652634	-0.615654	0.218623	0.0050928			Styx	1.18439	0.244141	0.301002	0.0147125
Nedd8	1.16494	0.220253	0.218624	0.00510466			Manea	1.18427	0.244004	0.257444	0.00783252
Pld4	0.75877	-0.398266	0.218696	0.00512044			Zdbf2	1.18413	0.243832	0.327259	0.0197379
Nos2	0.518662	-0.947134	0.218696	0.00513004			Lrch2	1.18395	0.243603	0.392932	0.0395776
Inf2	0.778779	-0.360713	0.218758	0.00514962			Nyap2	1.18382	0.243446	0.38789	0.0371199
Gdf10	0.690902	-0.533447	0.218758	0.00515518			Cntn4	1.18373	0.243343	0.289064	0.012784
Cd2ap	1.20143	0.264755	0.220071	0.00520277			Rps26	1.18369	0.243286	0.224494	0.00548625
Plcb3	0.715343	-0.483292	0.220071	0.00520998			Cntn5	1.1836	0.243188	0.398174	0.0407082
Pak3	1.27022	0.345077	0.220336	0.00522819			Mdh1	1.18348	0.243035	0.116134	0.00114467
Procr	0.610335	-0.712326	0.220858	0.00525254			Med12l	1.18329	0.242807	0.157035	0.00216084
Fezf2	0.858653	-0.219854	0.221076	0.00526971			Nxt2	1.18311	0.242582	0.35798	0.0300207
Zfp644	1.18105	0.240071	0.221234	0.00528544			Ddx52	1.18299	0.242444	0.317617	0.0176196
Dpysl3	1.1098	0.150301	0.222429	0.00532606			Zfc3h1	1.18264	0.242015	0.0719785	0.000420737
Gm40847	1.42627	0.512251	0.222935	0.00535025			Ndufa5	1.18262	0.241982	0.317799	0.0179994
S100a11	0.631971	-0.662069	0.223387	0.0053732			Apc	1.18233	0.241633	0.257444	0.00772976
Abcd2	1.21644	0.282665	0.224494	0.00542539			Tmtc4	1.18214	0.241397	0.199333	0.00384527
Zfp654	1.19565	0.25779	0.224494	0.00546163			Stag2	1.18197	0.241197	0.269753	0.00948728
Atrx	1.17925	0.237868	0.224494	0.00547544			Zfp354c	1.18141	0.240508	0.276406	0.0105118
Triobp	0.687498	-0.540572	0.224494	0.00547944			Rb1	1.18134	0.240422	0.0619351	0.000335528
Bmi1	1.13533	0.18311	0.224494	0.00548534			Megf9	1.1811	0.240131	0.11498	0.0010943
Rps26	1.18369	0.243286	0.224494	0.00548625			Bzw1	1.18108	0.240104	0.343783	0.024379
Pamr1	0.549615	-0.863507	0.224494	0.0054929			Mier1	1.18106	0.240079	0.244074	0.00662239
Ssc5d	0.760154	-0.395637	0.224494	0.00549712			Zfp644	1.18105	0.240071	0.221234	0.00528544
Pycr1	0.669297	-0.579281	0.224794	0.00551966			2610524H06Rik	1.18102	0.240028	0.368458	0.0324963
Bin2	0.664813	-0.58898	0.224794	0.00554736			Klhl23	1.18097	0.239978	0.271835	0.00997766
Irf9	0.749858	-0.41531	0.224794	0.00555147			Zfp606	1.18084	0.239818	0.245543	0.00675746
Rrh	1.42964	0.515656	0.224794	0.00556198			Mcts1	1.18076	0.239719	0.39088	0.0388383
Itpkb	0.680281	-0.555797	0.224794	0.00556535			Pacrg	1.18073	0.239683	0.330956	0.0208449
Taf2	1.11475	0.156716	0.227308	0.00564903			Plekhh2	1.18015	0.238973	0.214194	0.00461031
Ndst4	1.32787	0.409117	0.227308	0.00566426			Krt222	1.17978	0.238518	0.30084	0.0144352
Esyt1	0.773023	-0.371416	0.227308	0.00566935			Fam199x	1.17975	0.238482	0.303423	0.0154273
Hmgcs2	2.56016	1.35623	0.227308	0.00567928			Prpf39	1.17958	0.238269	0.362087	0.0308021
Cabp1	0.813871	-0.297128	0.227308	0.00568917			Ipo9	1.17942	0.238075	0.334936	0.0229814
Cab39l	1.13245	0.179449	0.228189	0.00572925			Atrx	1.17925	0.237868	0.224494	0.00547544
Map2k3	0.817971	-0.289878	0.228189	0.00573594			Slc4a10	1.17918	0.237787	0.332134	0.0211059
Tex9	1.21303	0.278621	0.228314	0.00575145			Bpnt2	1.17878	0.2373	0.254539	0.00720899
Ccnt1	1.12628	0.17156	0.229474	0.00579311			Phf20l1	1.17874	0.23724	0.333617	0.0220023
Sh3bp5	0.822887	-0.281233	0.229731	0.00581204			Brcc3	1.17867	0.237156	0.328883	0.0200806
Dnajb3	0.619642	-0.690492	0.230218	0.00583788			Cep295	1.17852	0.236976	0.333617	0.0220796
Zfp597	1.20016	0.26323	0.230218	0.00584931			Qrsl1	1.17845	0.23689	0.347941	0.0264951
Ythdf3	1.16007	0.214218	0.230403	0.00586647			Tgfbr1	1.17836	0.236783	0.204347	0.00413553
Tcf24	1.37706	0.461586	0.230764	0.00589331			Lrrtm2	1.17792	0.236238	0.40847	0.0439791
Slc17a6	1.22092	0.287969	0.230764	0.00590067			St6gal2	1.17761	0.235865	0.337763	0.0233666
Anxa1	0.792057	-0.336323	0.23093	0.00591744			Gtf3c3	1.17759	0.235836	0.289064	0.0127719
Mef2a	1.11474	0.156706	0.23284	0.00600375			Mbnl1	1.1773	0.235479	0.0608601	0.000309922
H2-T23	0.715564	-0.482847	0.23284	0.00600795			Spopl	1.17726	0.235437	0.333178	0.0216375
Ikzf5	1.12573	0.170859	0.23284	0.0060091			Apoe	1.17715	0.235304	0.289064	0.0128289
Tcaim	1.16265	0.217422	0.23284	0.00601682			Zfp738	1.17706	0.235188	0.381184	0.0359109
Adap1	0.802805	-0.316878	0.233967	0.00605863			Syt4	1.17665	0.234686	0.312318	0.0166158
Tmem74b	0.698557	-0.517549	0.234423	0.00608313			Calb1	1.17646	0.234449	0.237305	0.00625965
Fbn2	1.34267	0.42511	0.234427	0.00609594			Thsd7a	1.17633	0.234299	0.265182	0.00854778
Mfrp	1.65646	0.728102	0.235809	0.00614466			Fnip1	1.17628	0.234236	0.258176	0.00798434
Slc35g1	1.20367	0.267444	0.235863	0.00615883			Mdm1	1.17622	0.234164	0.199333	0.00387609
Ogg1	0.806168	-0.310848	0.236445	0.00618684			Arid4b	1.17607	0.233968	0.121991	0.00130853
Ghdc	0.828532	-0.271371	0.236829	0.00622177			Matr3	1.17597	0.233851	0.347224	0.0262678
Atp5o	1.16224	0.216911	0.236829	0.00622256			Ndufb4	1.17581	0.23366	0.364733	0.0318034
Calb1	1.17646	0.234449	0.237305	0.00625965			Xrn1	1.17577	0.233611	0.238807	0.00632628
Kcne1l	1.31078	0.390424	0.237305	0.00626077			Fbxl4	1.17573	0.233555	0.378221	0.0348531
Lrrc1	1.14076	0.189999	0.238044	0.00629316			Cxadr	1.17537	0.233111	0.317799	0.0177265
Xrn1	1.17577	0.233611	0.238807	0.00632628			Neurod4	1.17529	0.233019	0.155212	0.00207689
Cd93	0.71471	-0.484571	0.240116	0.00637396			Hs3st5	1.17507	0.232745	0.288408	0.012265
Pdxp	0.803142	-0.316274	0.240739	0.00640352			Top2b	1.17496	0.232612	0.0747265	0.000481741
Cntn1	1.15752	0.211031	0.241332	0.00643238			Zranb1	1.17485	0.232482	0.356879	0.0287857
Abcb7	1.21105	0.276254	0.242007	0.00646348			Slc25a5	1.17439	0.231916	0.267603	0.00877922
Arl5c	0.760952	-0.394123	0.243618	0.00652597			Elmod2	1.17434	0.231846	0.214194	0.00452508
Arl4a	1.18939	0.250221	0.243618	0.00653291			Pik3r3	1.17424	0.231733	0.357834	0.0299695
Cyp26c1	0.394087	-1.34341	0.243845	0.00655221			Cnep1r1	1.17417	0.231644	0.334357	0.0224445
Mcm2	0.809828	-0.304312	0.244074	0.00657462			Kcnk1	1.17406	0.231503	0.269753	0.00949714
Glrx	1.1719	0.228844	0.244074	0.00661175			Nup155	1.17384	0.231236	0.265873	0.00868527
Reck	1.2034	0.267113	0.244074	0.00661726			Ppih	1.1738	0.231185	0.347224	0.0260974
Mier1	1.18106	0.240079	0.244074	0.00662239			Vps35	1.17336	0.23064	0.333178	0.0216721
2300009A05Rik	1.23163	0.300563	0.244074	0.00662446			Vma21	1.17331	0.230584	0.283013	0.0117637
Sec24a	1.12865	0.174599	0.244806	0.00665759			Cdk14	1.17317	0.230408	0.257444	0.00776509
Atp1b3	1.14549	0.19596	0.245149	0.00668021			Coa8	1.17303	0.230246	0.327259	0.0195752
Rc3h2	1.18884	0.249559	0.245241	0.00670484			Dennd1b	1.17253	0.229622	0.356879	0.0291267
LOC118568634	1.26177	0.335452	0.245241	0.00671988			Glrx	1.1719	0.228844	0.244074	0.00661175
Swsap1	1.16394	0.219019	0.245241	0.00672258			Tmx3	1.17184	0.228781	0.332969	0.0214656
Rhot1	1.1139	0.155624	0.245543	0.00675015			Dpy19l4	1.1715	0.228357	0.344785	0.0254844
Zfp606	1.18084	0.239818	0.245543	0.00675746			Nufip2	1.17135	0.228177	0.289064	0.0128304
Msi2	1.15055	0.202325	0.247123	0.00681433			Pde6g	1.17097	0.227704	0.268993	0.00924012
Sytl3	2.0636	1.04516	0.24879	0.00688587			Cox8a	1.1707	0.227367	0.347224	0.0262736
Il18bp	1.1851	0.245012	0.24879	0.00688724			Mtpap	1.17062	0.227279	0.290845	0.0130619
Usp35	0.829362	-0.269926	0.249564	0.0069222			Cert1	1.16992	0.226414	0.141177	0.00170448
Ndufb4c	1.19984	0.262844	0.2513	0.00698395			Pou2f1	1.16991	0.226399	0.216892	0.00486447
Ide	1.14115	0.190482	0.252303	0.0070255			Ddx17	1.16978	0.226239	0.0709125	0.000407212
Pkn2	1.11525	0.157372	0.252692	0.00708376			Tet2	1.16957	0.225984	0.333178	0.0216968
Ncam2	1.21773	0.284189	0.252692	0.00708509			Mcts2	1.16937	0.225728	0.387508	0.0369685
Aldh6a1	1.20233	0.265835	0.252692	0.00708977			4930453N24Rik	1.16929	0.225635	0.334207	0.0223239
Ppef2	1.18781	0.248305	0.252692	0.00709448			Atpif1	1.16903	0.22531	0.36258	0.0309172
Timeless	0.774375	-0.368895	0.252692	0.00711351			Prps1l3	1.16895	0.225211	0.141177	0.00171577
Stk32c	0.833683	-0.26243	0.252692	0.00711848			Thada	1.16869	0.224888	0.32762	0.0198074
Hspb1	0.700947	-0.512622	0.254539	0.00719407			Slc33a1	1.16859	0.224769	0.114317	0.00105901
Bpnt2	1.17878	0.2373	0.254539	0.00720899			Nipsnap1	1.16827	0.224375	0.208236	0.00429807
Stab1	0.769676	-0.377677	0.254539	0.00721187			Serinc1	1.16782	0.223819	0.344785	0.025604
Rgr	3.51161	1.81213	0.254585	0.00723349			Zfp955a	1.1678	0.223798	0.400041	0.0413932
Plcxd1	0.686917	-0.541792	0.254585	0.00724077			Dmxl1	1.1678	0.223791	0.317799	0.0180254
Pxdc1	0.615373	-0.700467	0.254612	0.0072553			Kpna2	1.1678	0.223791	0.317544	0.0175983
Adamts1	0.698229	-0.518228	0.254683	0.00727115			Fabp3	1.16779	0.223784	0.334357	0.0224998
Synm	0.768372	-0.380122	0.255076	0.00729618			Abca4	1.16774	0.223724	0.334926	0.0228331
Emcn	0.770317	-0.376475	0.255158	0.00732532			Gucy2f	1.16752	0.223442	0.407961	0.0436815
Lrrc8b	1.09789	0.134733	0.255158	0.00732617			Lin7a	1.16707	0.222893	0.295548	0.0136211
Ttbk2	1.18551	0.245502	0.256062	0.00736601			Zdhhc6	1.16706	0.222876	0.218321	0.004952
Jag1	1.19398	0.255785	0.256295	0.00740728			Zfp715	1.16684	0.22261	0.310809	0.0163039
Kank4	0.724252	-0.465436	0.256295	0.00741864			Sgtb	1.16677	0.22252	0.162561	0.00248892
Slc16a3	0.70557	-0.503139	0.256295	0.00742832			Cfap206	1.16659	0.222302	0.317799	0.0180226
Slc15a3	0.646109	-0.630151	0.256295	0.00743526			Pja2	1.16659	0.222298	0.30084	0.0142499
Npr2	0.859527	-0.218386	0.256295	0.00744838			Ctns	1.16652	0.222213	0.344101	0.0247765
Lrrn3	1.19618	0.258437	0.256295	0.007456			Sec22a	1.16648	0.222157	0.342356	0.024148
Asb16	0.472886	-1.08043	0.257074	0.0075412			Cyb5rl	1.16617	0.221781	0.318603	0.0183792
Plod1	0.775795	-0.366252	0.257074	0.00754526			Ipp	1.16607	0.221653	0.404393	0.0425673
Erg	0.710853	-0.492376	0.257074	0.0075478			Clk1	1.16598	0.221549	0.301002	0.0148716
Ppp1r18	0.74033	-0.433759	0.257074	0.00756592			Opcml	1.16538	0.220797	0.356879	0.0292455
Acvr1	0.808261	-0.307107	0.257074	0.00756625			Orc4	1.1652	0.220578	0.327259	0.0195223
Mfng	0.836967	-0.256757	0.257074	0.00757616			Cadm2	1.16512	0.220484	0.113827	0.00104699
Mbnl2	1.1464	0.197106	0.257281	0.0075962			Pex13	1.16509	0.220441	0.356879	0.0298182
Lin52	1.16427	0.219421	0.257444	0.00762076			Nedd8	1.16494	0.220253	0.218624	0.00510466
Rgs11	0.878167	-0.187432	0.257444	0.00764395			Nectin3	1.16487	0.220166	0.421602	0.0484304
D630039A03Rik	1.676	0.745022	0.257444	0.00767164			Smarca1	1.16479	0.220068	0.329316	0.0205343
Camkk1	0.880227	-0.184053	0.257444	0.00768527			Larp4	1.16461	0.219846	0.257444	0.00786599
Ccl12	0.445365	-1.16694	0.257444	0.00768535			Alkbh8	1.1646	0.219837	0.311524	0.0164431
Nadk2	1.20224	0.265729	0.257444	0.00770264			Rps18	1.16456	0.219788	0.356879	0.0288477
Apc	1.18233	0.241633	0.257444	0.00772976			Son	1.16452	0.219735	0.15845	0.00219456
F8	1.24188	0.312526	0.257444	0.00773891			Lin52	1.16427	0.219421	0.257444	0.00762076
Cdk14	1.17317	0.230408	0.257444	0.00776509			Rasl11a	1.16422	0.219363	0.400055	0.0414381
Pfkfb3	0.730828	-0.452397	0.257444	0.00777011			Atad1	1.16406	0.21917	0.350457	0.0269449
Pggt1b	1.11994	0.163419	0.257444	0.00778983			Usp15	1.16399	0.219075	0.18082	0.00306944
Dok7	0.757944	-0.399838	0.257444	0.00780146			Swsap1	1.16394	0.219019	0.245241	0.00672258
Manea	1.18427	0.244004	0.257444	0.00783252			Eny2	1.1639	0.218962	0.409883	0.0447977
Klhl15	1.20192	0.265341	0.257444	0.00784592			Ssr3	1.16389	0.218949	0.214194	0.00454882
Unc5b	0.676742	-0.563321	0.257444	0.00784769			Hook3	1.16384	0.218894	0.372591	0.0331838
Areg	0.293315	-1.76948	0.257444	0.00785623			Kdsr	1.16358	0.218569	0.199333	0.0039138
Cdh11	1.14562	0.196134	0.257444	0.00785781			Tmem167	1.16333	0.218265	0.303423	0.0154634
Mtdh	1.10733	0.147089	0.257444	0.00785938			Arhgap5	1.16313	0.218015	0.344101	0.0245989
Larp4	1.16461	0.219846	0.257444	0.00786599			Ttc19	1.16313	0.218012	0.106483	0.000859525
Tmem106b	1.15755	0.21108	0.257558	0.00789706			Pde1c	1.16295	0.217793	0.344101	0.0248169
Ube2k	1.11356	0.155181	0.257558	0.0078974			Ankfy1	1.16283	0.217636	0.113827	0.0010483
Cul5	1.14113	0.190464	0.257687	0.00791529			Tcaim	1.16265	0.217422	0.23284	0.00601682
Haao	2.0319	1.02283	0.258176	0.00797036			Trpm7	1.16256	0.217301	0.263564	0.00839566
Slc25a1	0.849445	-0.235408	0.258176	0.00797608			Plppr1	1.16242	0.217126	0.418511	0.0473984
Fnip1	1.17628	0.234236	0.258176	0.00798434			Atp5o	1.16224	0.216911	0.236829	0.00622256
Tmed4	1.13254	0.179559	0.258176	0.00798628			Dnajc19	1.16217	0.216823	0.365489	0.0318979
Papola	1.11864	0.161742	0.258738	0.00802543			Fsd1l	1.16211	0.216744	0.3748	0.0340265
Fbxo22	1.12747	0.173086	0.258738	0.00803677			Wnk3	1.16191	0.216504	0.396038	0.0402925
Polq	1.38082	0.465522	0.258738	0.0080568			Bcat1	1.16167	0.216194	0.0612015	0.000328238
H2-Ab1	0.597309	-0.743451	0.258738	0.00805971			Cpm	1.16164	0.216161	0.344785	0.0254484
Cnga1	1.15459	0.207376	0.258797	0.00807557			Tmem218	1.16164	0.216159	0.335971	0.0231698
Rdh12	1.15093	0.202795	0.258929	0.00809372			Zfp445	1.16161	0.216131	0.315014	0.0172062
Nid1	0.704756	-0.504804	0.259586	0.00813887			Csrnp3	1.16127	0.215707	0.4131	0.0457658
Homer1	1.15276	0.205091	0.259586	0.0081551			Zfp770	1.16095	0.215304	0.350457	0.027002
Gpr158	1.14429	0.194455	0.259586	0.00815921			Cpsf6	1.16066	0.21495	0.155593	0.00211902
Lama4	0.719903	-0.474125	0.259586	0.00817375			Rttn	1.16056	0.214818	0.392932	0.0395689
Lcn2	0.679373	-0.557724	0.259586	0.0081879			Rps20	1.16014	0.214297	0.39088	0.0387751
Cdin1	0.813486	-0.297811	0.259586	0.00819864			Ythdf3	1.16007	0.214218	0.230403	0.00586647
Chp1	1.11071	0.151487	0.259594	0.00821296			Tasor	1.15996	0.214074	0.383013	0.0362492
Epc2	1.10591	0.145237	0.260999	0.00827155			Oat	1.1598	0.213882	0.311524	0.0165387
Smtnl2	0.612986	-0.706074	0.26122	0.00829269			Med14	1.15973	0.213792	0.148583	0.00190769
Ckap2l	0.697973	-0.518758	0.262575	0.00834995			Selenos	1.15965	0.213684	0.391473	0.039213
Trpm7	1.16256	0.217301	0.263564	0.00839566			Serinc5	1.15961	0.213644	0.113827	0.00104427
Phip	1.18494	0.244818	0.263937	0.00842504			Trip12	1.15952	0.213528	0.113827	0.00100275
Adamts17	0.724262	-0.465417	0.263937	0.00843616			Pnpla8	1.15949	0.213494	0.324105	0.0189101
Cops2	1.20553	0.269668	0.264057	0.00845428			Tank	1.15948	0.213475	0.344785	0.0255784
C130074G19Rik	0.672403	-0.572603	0.264615	0.00850156			Casd1	1.15941	0.21339	0.356879	0.0297885
Mkln1	1.15137	0.203355	0.264615	0.00851317			Tctn3	1.15904	0.21293	0.0838688	0.000586114
Crbn	1.19672	0.259081	0.264615	0.00851516			Heatr1	1.15891	0.212774	0.204347	0.00412777
Thsd7a	1.17633	0.234299	0.265182	0.00854778			Zkscan1	1.1589	0.21275	0.284498	0.0119259
Mmp16	1.36883	0.452945	0.265822	0.0085828			Fam76b	1.15833	0.212048	0.409243	0.0444505
Kdm4b	0.791872	-0.336661	0.265873	0.00860462			Pcdha7	1.15821	0.211894	0.300219	0.0140685
Slmap	1.15782	0.211408	0.265873	0.00861968			Cep120	1.15818	0.211857	0.108622	0.000933623
Sult1a1	1.20742	0.271933	0.265873	0.00866171			Zbtb41	1.15809	0.211752	0.327259	0.0195314
Ngef	0.817841	-0.290107	0.265873	0.00866514			Azin1	1.15788	0.211484	0.334357	0.022582
Gsg1l	0.813595	-0.297617	0.265873	0.00866711			Utp14b	1.15784	0.21143	0.3803	0.0355552
Fam107b	1.12821	0.174034	0.265873	0.00868052			Slmap	1.15782	0.211408	0.265873	0.00861968
Nup155	1.17384	0.231236	0.265873	0.00868527			Gtf2a1	1.1578	0.21138	0.269753	0.00939446
Omg	1.28361	0.360203	0.267603	0.00875915			Exosc1	1.15773	0.2113	0.359532	0.0303663
Slc25a5	1.17439	0.231916	0.267603	0.00877922			Tmem106b	1.15755	0.21108	0.257558	0.00789706
Rtn3	1.13162	0.178396	0.267603	0.00879033			Cntn1	1.15752	0.211031	0.241332	0.00643238
Rabl6	0.897374	-0.156219	0.267603	0.0088024			Zfp280d	1.15743	0.210919	0.318603	0.0182475
Mki67	0.726432	-0.4611	0.267603	0.00881428			Trim2	1.15735	0.210823	0.113827	0.00104204
Calm1	1.12233	0.166499	0.26793	0.00883955			Wdr5b	1.15732	0.210782	0.347224	0.0261408
Robo4	0.652584	-0.615765	0.268919	0.00891308			1700094D03Rik	1.15714	0.210568	0.374672	0.0337816
Fgfr2	1.47947	0.565081	0.268919	0.00891415			Wdr17	1.15706	0.210466	0.375496	0.0342392
Kcnq1	0.665225	-0.588085	0.268919	0.00892682			Nkrf	1.15703	0.210429	0.333178	0.0217737
Spry3	1.38495	0.469831	0.268919	0.00895791			Uri1	1.15674	0.210062	0.214194	0.00457354
Lnpep	1.27324	0.348507	0.268919	0.00899791			Alg3	1.15663	0.209926	0.421602	0.0482192
Ets2	0.73044	-0.453162	0.268919	0.00900156			Polg2	1.15658	0.20986	0.332966	0.0213815
Flot1	0.806919	-0.309504	0.268919	0.00900794			Ccdc88a	1.1565	0.209762	0.303423	0.0152948
Esm1	0.439329	-1.18663	0.268919	0.00904136			Bclaf1	1.15649	0.209753	0.269753	0.00939889
Iffo2	0.729643	-0.454738	0.268919	0.0090606			Tbc1d24	1.15643	0.209672	0.317799	0.0179034
Cxcl10	0.224758	-2.15356	0.268919	0.0090784			Eif3e	1.15584	0.208939	0.374672	0.0338526
Cd34	0.805815	-0.311479	0.268919	0.0090805			Nlgn1	1.15581	0.2089	0.307392	0.0158867
Hadha	1.10782	0.147727	0.268919	0.0090838			Nfat5	1.15554	0.208569	0.289064	0.0124359
LOC115489417	1.1937	0.255442	0.268919	0.00908831			Slc1a2	1.15544	0.208441	0.271835	0.00993004
Klf4	0.710857	-0.492369	0.268919	0.0091049			Ric8b	1.15544	0.208439	0.163807	0.00253068
Pcdhb9	1.19736	0.259858	0.268919	0.00912107			Atp6v1a	1.15519	0.208125	0.303423	0.0152555
Pxylp1	0.822604	-0.28173	0.268919	0.00914796			Pde6b	1.15518	0.208122	0.217208	0.00488334
Camk4	1.21725	0.283628	0.268919	0.00914912			Gng2	1.15501	0.2079	0.314708	0.0170048
Ate1	1.12626	0.171546	0.268919	0.00915166			Cpne8	1.15491	0.207785	0.375529	0.0342868
Rdh5	1.94546	0.960108	0.268919	0.00916277			Far1	1.15481	0.20766	0.389307	0.0380999
Samd1	0.761349	-0.39337	0.268993	0.00918591			Sv2b	1.15473	0.20755	0.108622	0.000941517
Nefh	0.868874	-0.202782	0.268993	0.00921153			Otud4	1.15469	0.207512	0.27026	0.00956189
Pde6g	1.17097	0.227704	0.268993	0.00924012			Cnga1	1.15459	0.207376	0.258797	0.00807557
Nfatc1	0.595614	-0.74755	0.268993	0.00924244			Nrn1	1.15457	0.207349	0.347224	0.026316
Tpx2	0.714488	-0.485018	0.268993	0.00927454			Impact	1.15446	0.207214	0.334936	0.0230043
G6pdx	1.14714	0.198039	0.268993	0.00927779			Septin4	1.15438	0.207121	0.00897778	1.50773e-05
Cox4i2	0.823427	-0.280287	0.268993	0.00929144			Car2	1.15432	0.207043	0.18858	0.00332532
Tnfaip2	0.63832	-0.647649	0.268993	0.00930835			Slc35d1	1.15392	0.206542	0.348651	0.0265752
Tceanc	1.21467	0.28056	0.268993	0.00931181			Nxph1	1.15388	0.206498	0.421602	0.0482408
Jun	0.743597	-0.427407	0.269204	0.00933726			8030462N17Rik	1.15386	0.206467	0.18068	0.00304412
Clic6	1.7326	0.792938	0.269204	0.00934827			Nup160	1.15382	0.206418	0.303423	0.015506
Gtf2a1	1.1578	0.21138	0.269753	0.00939446			Ndufa4	1.15363	0.206181	0.35798	0.0300174
Bclaf1	1.15649	0.209753	0.269753	0.00939889			Tab3	1.15344	0.205939	0.280197	0.0109292
Secisbp2l	1.1209	0.164662	0.269753	0.00945334			Zfp869	1.15339	0.205878	0.141177	0.00172848
Shfl	0.896811	-0.157124	0.269753	0.00946919			Uprt	1.15338	0.205868	0.356879	0.0285734
Nipbl	1.13745	0.1858	0.269753	0.00947409			Nrip1	1.1533	0.205769	0.275874	0.0104467
Ifnar2	0.81062	-0.302903	0.269753	0.00948109			Mpi	1.15323	0.205677	0.344101	0.0244352
Stag2	1.18197	0.241197	0.269753	0.00948728			Kpna3	1.15318	0.205622	0.301002	0.0146755
Kcnk1	1.17406	0.231503	0.269753	0.00949714			Ttc39b	1.15303	0.205428	0.366114	0.0320449
Slc26a10	0.669746	-0.578314	0.269753	0.00949887			Homer1	1.15276	0.205091	0.259586	0.0081551
Thbs4	1.83019	0.871996	0.27026	0.0095355			Thrb	1.15269	0.204999	0.0740914	0.000461591
Otud4	1.15469	0.207512	0.27026	0.00956189			Unc13b	1.15252	0.204797	0.408847	0.044313
Ogfod1	0.886089	-0.174477	0.27026	0.00957127			Tmem135	1.15249	0.204749	0.157035	0.00215884
Trim41	0.904099	-0.145447	0.27026	0.00959498			Pan3	1.15234	0.20456	0.0471809	0.000201923
Ror1	1.30851	0.387925	0.27026	0.00960531			Dnajb14	1.1522	0.20439	0.356879	0.0288306
Ulk3	0.850085	-0.234321	0.27026	0.00962179			Zdhhc21	1.15216	0.204341	0.364594	0.0317407
Hipk3	1.11001	0.150567	0.27026	0.0096435			Shprh	1.15165	0.203708	0.283013	0.0117808
Lrch3	1.15143	0.203424	0.27026	0.00965593			Prmt7	1.1516	0.203638	0.315132	0.0173452
Slc6a20a	2.82491	1.4982	0.27026	0.00965699			Lrch3	1.15143	0.203424	0.27026	0.00965593
Ccdc14	1.20423	0.26811	0.27026	0.00970411			Mkln1	1.15137	0.203355	0.264615	0.00851317
Adgrl3	1.12226	0.166401	0.27026	0.00970652			Zfp24	1.15116	0.203094	0.310106	0.016111
Csmd3	1.24675	0.318177	0.27026	0.00971015			Zfp799	1.15107	0.202982	0.379794	0.0352633
Napa	1.11541	0.157568	0.27026	0.00972352			Rcl1	1.15093	0.202801	0.333178	0.0215536
Celf1	1.12369	0.16825	0.27026	0.00973618			Rdh12	1.15093	0.202795	0.258929	0.00809372
Zfp449	1.23755	0.307481	0.27026	0.00973632			Degs1	1.15089	0.202749	0.389307	0.0381426
Hspa4l	1.11404	0.155796	0.271629	0.00980038			Mrpl41	1.1508	0.202635	0.398776	0.0409147
Larp4b	1.10769	0.147554	0.271835	0.00983693			Msi2	1.15055	0.202325	0.247123	0.00681433
Pdzd4	0.882601	-0.180167	0.271835	0.00987808			Akain1	1.15052	0.202289	0.355425	0.0282853
Pcdh20	1.19093	0.252094	0.271835	0.00987883			Rngtt	1.15036	0.202084	0.332969	0.0214613
Pcdhb12	1.20974	0.274692	0.271835	0.00989153			Hook1	1.15025	0.201941	0.412977	0.0454954
Pth1r	0.662107	-0.594863	0.271835	0.00989959			Lnpk	1.15016	0.201841	0.421602	0.0483085
Mdga2	1.20314	0.266803	0.271835	0.00992505			Usp32	1.15008	0.20173	0.13248	0.0015287
Slc1a2	1.15544	0.208441	0.271835	0.00993004			Cox5a	1.14981	0.201399	0.113827	0.00101695
Il13ra1	0.682991	-0.550062	0.271835	0.0099504			Lpin2	1.1498	0.201378	0.362033	0.0307333
Ufsp1	0.848735	-0.236614	0.271835	0.00997448			Yme1l1	1.14962	0.201156	0.398174	0.0406918
Klhl23	1.18097	0.239978	0.271835	0.00997766			Abca5	1.14946	0.200961	0.399385	0.0413037
Dll3	0.607753	-0.718444	0.271835	0.0100087			Tubgcp5	1.14924	0.200677	0.404393	0.0424093
Tnip1	0.767568	-0.381634	0.271835	0.0100108			Klhl9	1.14915	0.200564	0.344101	0.0249309
Map2	1.13863	0.187305	0.271835	0.0100317			Tia1	1.14886	0.200201	0.398776	0.0409855
Smtn	0.716792	-0.480375	0.271835	0.0100434			Zfp763	1.14885	0.200186	0.407961	0.0436936
Chrna6	1.24007	0.310424	0.272315	0.0100759			Tbccd1	1.14882	0.20015	0.413129	0.0458585
Tm4sf1	0.697082	-0.5206	0.272605	0.0101062			Dmxl2	1.14878	0.200103	0.289751	0.0129657
Tcim	1.27358	0.348895	0.272605	0.010131			Thoc2	1.14871	0.200012	0.328883	0.0199996
Niban2	0.761831	-0.392457	0.272605	0.0101743			Cep57	1.14858	0.199848	0.39088	0.038933
Ro60	1.19324	0.25488	0.272605	0.0101891			Cmpk1	1.14807	0.199207	0.30084	0.0143037
Mdn1	1.14652	0.197261	0.272605	0.0102029			Hpf1	1.14783	0.198906	0.317799	0.0180284
C2cd5	1.1475	0.198497	0.272605	0.0102075			Gnb1	1.14769	0.198738	0.0385275	0.000150278
Atp2b1	1.09938	0.136692	0.272605	0.0102148			C2cd5	1.1475	0.198497	0.272605	0.0102075
Lmbrd2	1.19272	0.254261	0.272605	0.0102195			Usp9x	1.1474	0.198368	0.289064	0.0128038
Syt14	1.14361	0.193601	0.275837	0.010362			Wdr37	1.14731	0.198254	0.280535	0.0110187
Ier5l	0.665691	-0.587075	0.275837	0.0103706			Rictor	1.14722	0.198147	0.30084	0.0144705
Galnt9	0.748825	-0.417299	0.275874	0.0104185			G6pdx	1.14714	0.198039	0.268993	0.00927779
Necap2	0.864837	-0.209499	0.275874	0.0104282			Mtmr1	1.14698	0.197845	0.353323	0.0276779
Csrnp1	0.610416	-0.712135	0.275874	0.0104386			Cacnb2	1.14694	0.197793	0.205665	0.00420043
Nrip1	1.1533	0.205769	0.275874	0.0104467			Copb2	1.14671	0.197496	0.373	0.0333414
Olfr558	0.471498	-1.08468	0.275985	0.0104709			Csde1	1.14668	0.19746	0.305832	0.015773
Nsd1	1.12904	0.1751	0.275985	0.0104808			Twsg1	1.14668	0.197457	0.1184	0.00122512
Zfp354c	1.18141	0.240508	0.276406	0.0105118			Dixdc1	1.14666	0.197438	0.187066	0.00321934
Cmklr1	0.665846	-0.586741	0.276525	0.0105362			Mdn1	1.14652	0.197261	0.272605	0.0102029
Sdf2l1	0.719137	-0.475661	0.276525	0.0105634			Pafah1b2	1.1465	0.197236	0.294382	0.01346
Ric1	1.12421	0.168918	0.276525	0.0105673			Ppp1r1a	1.14645	0.197174	0.418399	0.0471403
Rpl10	1.1907	0.251807	0.276525	0.0105762			Prox1	1.14644	0.197163	0.3748	0.034099
Scn3a	1.20019	0.263258	0.27679	0.0106014			Mbnl2	1.1464	0.197106	0.257281	0.0075962
Cdca8	0.695659	-0.523547	0.277401	0.0106398			Fbxo30	1.14633	0.197018	0.413129	0.0457937
Mmp14	0.715112	-0.48376	0.27909	0.0107197			Bmpr2	1.14631	0.196992	0.333617	0.0219124
Frmpd2	1.12189	0.165937	0.279289	0.0107425			Purb	1.14618	0.196834	0.141177	0.00169081
B3galt5	1.30294	0.381774	0.279329	0.0107591			Sgf29	1.14616	0.196814	0.303423	0.0152881
Eif4g2	1.10958	0.150012	0.279752	0.0107906			Synpr	1.14577	0.196315	0.367778	0.0323744
Ppp2cb	0.901218	-0.150052	0.279839	0.0108346			Rabepk	1.14574	0.196283	0.353066	0.0275812
E2f8	0.567712	-0.81677	0.279839	0.0108695			Cdh11	1.14562	0.196134	0.257444	0.00785781
Plb1	0.768829	-0.379265	0.279839	0.0108818			Map9	1.1456	0.196106	0.295402	0.0135387
Irak4	0.70679	-0.500646	0.279839	0.0108921			Atp1b3	1.14549	0.19596	0.245149	0.00668021
Scn1a	1.19181	0.253156	0.279839	0.0108924			Rd3l	1.14543	0.195892	0.280535	0.0111019
Ubxn2b	1.14519	0.195584	0.279839	0.0109001			Zfp207	1.14539	0.195842	0.333178	0.0215998
Tab3	1.15344	0.205939	0.280197	0.0109292			Sec23a	1.14535	0.195789	0.289751	0.0129391
Pgam1	0.807233	-0.308944	0.280535	0.0109783			Ghitm	1.14525	0.195668	0.300782	0.01416
Myadm	0.76796	-0.380896	0.280535	0.0109817			Ubxn2b	1.14519	0.195584	0.279839	0.0109001
Wdr37	1.14731	0.198254	0.280535	0.0110187			Tbc1d32	1.14517	0.195564	0.344614	0.0251191
Tmem219	1.19456	0.25648	0.280535	0.01105			Peg3	1.14513	0.195506	0.320385	0.0185715
Cyp27a1	1.30288	0.381709	0.280535	0.0110603			Mtmr6	1.14495	0.19529	0.356879	0.0285815
Pard6b	0.844083	-0.244543	0.280535	0.0110607			Atp13a3	1.14494	0.195277	0.356879	0.0288625
Exoc3l	0.843636	-0.245308	0.280535	0.0110655			Zfp329	1.14485	0.195157	0.374467	0.033517
Zfp280c	1.29352	0.371302	0.280535	0.0110857			Septin7	1.14468	0.194945	0.317799	0.0180178
Rd3l	1.14543	0.195892	0.280535	0.0111019			2610008E11Rik	1.14463	0.194876	0.411668	0.0452502
Fancf	0.812737	-0.299139	0.280535	0.0111085			Akt3	1.14455	0.194782	0.127313	0.0014139
Spsb2	0.685793	-0.544155	0.280535	0.0111096			Kif2a	1.14442	0.194622	0.141177	0.00172518
Dcx	1.20489	0.268897	0.280629	0.0111359			Gpr158	1.14429	0.194455	0.259586	0.00815921
Hgh1	0.856723	-0.223099	0.280629	0.0111643			Pcdh9	1.144	0.194092	0.141177	0.00170375
LOC118567927	0.753147	-0.408997	0.280629	0.0111709			Usp34	1.14396	0.194036	0.331626	0.0209838
Trip10	0.793714	-0.33331	0.280629	0.0112091			Zbtb20	1.14386	0.19391	0.315732	0.0173953
Rmnd5a	1.12258	0.166814	0.280629	0.0112155			Zfp398	1.14383	0.193872	0.344101	0.0245363
Nrgn	0.759157	-0.39753	0.280629	0.0112301			Cnot4	1.1438	0.193831	0.153857	0.00202624
Dok4	0.8374	-0.256011	0.280629	0.0112402			Ranbp2	1.14364	0.193637	0.353618	0.0277584
Igfbp7	0.781811	-0.355108	0.280629	0.0112746			Tecr	1.14363	0.193625	0.374467	0.0335335
Gpr22	1.26402	0.338022	0.280629	0.0113039			Syt14	1.14361	0.193601	0.275837	0.010362
Ccnd2	0.790288	-0.33955	0.280629	0.0113179			Hadhb	1.14348	0.193437	0.344785	0.0255435
Otud7a	0.831169	-0.266787	0.280629	0.011326			Zfp638	1.14332	0.193233	0.363988	0.0314537
Mapk7	0.865716	-0.208034	0.280629	0.0113515			Nipsnap2	1.14323	0.19312	0.363021	0.0311529
Pclaf	0.702816	-0.508781	0.280629	0.0113527			Nf1	1.14315	0.193018	0.350457	0.0270481
Iqgap3	0.724588	-0.464767	0.280629	0.0113792			Kat2b	1.14313	0.192987	0.12077	0.00126926
Araf	1.104	0.142746	0.280629	0.0113822			Arf4	1.14283	0.192607	0.141177	0.00170342
Ccdc88b	0.842486	-0.247275	0.280629	0.011383			Atad2b	1.14253	0.192231	0.41625	0.0464529
Fsbp	1.22615	0.294137	0.280629	0.0114023			Actr2	1.14249	0.192186	0.289064	0.0124946
Camk2n1	0.862901	-0.212734	0.280629	0.0114086			Eef1a1	1.14248	0.192168	0.283013	0.0118064
Map4k3	1.10446	0.14334	0.280629	0.0114173			Ppt1	1.14236	0.192023	0.293582	0.0133916
Slc48a1	1.107	0.146655	0.28063	0.0114459			Sp3	1.14171	0.191198	0.315014	0.0172297
Zfp748	1.19372	0.255464	0.28063	0.0114611			Elovl2	1.14162	0.191078	0.298265	0.0138426
Ism2	1.47443	0.560157	0.28063	0.0114708			Sp4	1.14161	0.191072	0.305725	0.0157508
Nlrc5	0.613143	-0.705704	0.28063	0.0114905			Pum2	1.14137	0.190763	0.18858	0.00332106
Cdc42ep1	0.711666	-0.490729	0.28063	0.0115044			Alg11	1.14128	0.190654	0.353805	0.0278498
LOC118568020	0.772966	-0.371523	0.28063	0.0115086			Ide	1.14115	0.190482	0.252303	0.0070255
Gsg1l2	1.23234	0.3014	0.281059	0.0115527			Cul5	1.14113	0.190464	0.257687	0.00791529
Zik1	1.29791	0.376185	0.281059	0.0115566			Pcf11	1.14089	0.190162	0.197758	0.00373512
Fbxl15	0.853653	-0.228279	0.281797	0.0116022			Ctdspl2	1.14088	0.190143	0.380265	0.0353899
H3c14	0.587153	-0.768192	0.281829	0.0116188			Lrrc1	1.14076	0.189999	0.238044	0.00629316
Pon1	3.89416	1.96131	0.282104	0.0116532			Cisd1	1.14066	0.18987	0.347224	0.026253
Rbfox3	0.705793	-0.502682	0.282986	0.0117159			Ssr2	1.14055	0.189735	0.355206	0.0282314
Cdh6	1.19349	0.255182	0.282986	0.0117417			Pde9a	1.14055	0.189732	0.356834	0.0284863
Ccl7	0.258187	-1.95351	0.282986	0.0117432			Rc3h1	1.14049	0.189648	0.370282	0.0327741
Vma21	1.17331	0.230584	0.283013	0.0117637			Rab30	1.14048	0.18964	0.343783	0.0243757
Shprh	1.15165	0.203708	0.283013	0.0117808			Acvr2a	1.14045	0.189608	0.218321	0.00502303
Jmjd6	0.876877	-0.189553	0.283013	0.0118054			Otud7b	1.1403	0.189419	0.216892	0.00482341
Eef1a1	1.14248	0.192168	0.283013	0.0118064			Rps6ka5	1.14009	0.189148	0.362814	0.0309615
Ap3s1	1.12724	0.1728	0.283013	0.0118209			Gucy1b1	1.1398	0.188776	0.356879	0.0291026
Itfg1	1.18516	0.24508	0.284498	0.0119241			Zfp148	1.13977	0.188738	0.214194	0.00463911
Zkscan1	1.1589	0.21275	0.284498	0.0119259			Birc6	1.13958	0.188505	0.207745	0.00425433
Syde1	0.783553	-0.351896	0.284498	0.0119426			Pgap3	1.1393	0.188144	0.310809	0.0162241
Herc3	1.12584	0.171004	0.284498	0.0119446			Rb1cc1	1.13924	0.18807	0.301155	0.0149607
Ehbp1l1	0.783347	-0.352276	0.284989	0.0119896			LOC118568783	1.13889	0.187626	0.389307	0.0378021
Stag1	1.13375	0.181105	0.284989	0.0119961			Rpl24	1.13871	0.187398	0.363021	0.0310787
Tac2	1.21803	0.284548	0.285834	0.0120778			Map2	1.13863	0.187305	0.271835	0.0100317
Smim14	1.12365	0.168192	0.285834	0.0120781			Pex5l	1.13855	0.187194	0.162561	0.00244265
Rap2a	0.875317	-0.192123	0.285834	0.0120782			Rp1	1.13852	0.187158	0.355146	0.0281653
Pfkm	0.875197	-0.19232	0.286204	0.0121093			Hif1a	1.13804	0.186554	0.103701	0.000825834
Myh9	0.700815	-0.512895	0.288232	0.0122274			Zfp111	1.13798	0.186472	0.378945	0.0350482
Mdga1	0.686879	-0.541872	0.288232	0.0122404			Fam13c	1.13789	0.186361	0.356879	0.0293673
Dlc1	0.805147	-0.312675	0.288232	0.0122419			Csnk2b	1.13779	0.186233	0.303423	0.0152486
Hs3st5	1.17507	0.232745	0.288408	0.012265			Cdip1	1.13774	0.186172	0.0800102	0.000537476
Oxa1l	1.12959	0.175803	0.289064	0.0123282			Gria4	1.13769	0.186109	0.396038	0.0402861
Nox4	0.614156	-0.703323	0.289064	0.0123406			Lrig2	1.13747	0.185828	0.402326	0.0418912
Lmbrd1	1.12321	0.167626	0.289064	0.0123517			Nipbl	1.13745	0.1858	0.269753	0.00947409
Polr2a	0.748977	-0.417006	0.289064	0.012419			Crx	1.13724	0.18554	0.0151132	3.27498e-05
Nfat5	1.15554	0.208569	0.289064	0.0124359			Clcn5	1.13724	0.185539	0.409243	0.0444516
Cbln1	0.72935	-0.455317	0.289064	0.012441			Clvs1	1.13708	0.185334	0.383198	0.0363082
Dnah17	0.745219	-0.424263	0.289064	0.0124579			Ddhd1	1.13705	0.1853	0.333849	0.0222737
Myo1c	0.718374	-0.477193	0.289064	0.0124811			Fmr1	1.13701	0.185248	0.332441	0.0211862
Actr2	1.14249	0.192186	0.289064	0.0124946			Xrn2	1.13681	0.184989	0.412977	0.0456533
Aebp1	0.661581	-0.596011	0.289064	0.0125147			Zdhhc2	1.13671	0.184858	0.314708	0.0170149
Gimap6	0.753853	-0.407644	0.289064	0.0125258			Zkscan8	1.13668	0.184832	0.370282	0.0327575
Adamts2	0.624095	-0.680162	0.289064	0.0125369			Ccdc32	1.13652	0.184624	0.356879	0.0289208
Cdh22	0.732714	-0.448678	0.289064	0.0125925			Zeb2	1.13634	0.184398	0.201155	0.00397754
Eya2	0.75522	-0.405032	0.289064	0.0125937			Ube2j1	1.13626	0.184296	0.203045	0.00405891
Mib2	0.832848	-0.263875	0.289064	0.0126241			Rif1	1.13624	0.184262	0.363021	0.0312695
Ubp1	1.10103	0.138858	0.289064	0.0126501			Pcdh7	1.13589	0.183817	0.104582	0.000838518
Dnajc17	0.873723	-0.194752	0.289064	0.0126567			Aff4	1.13577	0.183673	0.327259	0.0197678
Cc2d2a	1.11097	0.151817	0.289064	0.0126569			Dnajb9	1.13551	0.183346	0.343783	0.0243545
Pgp	0.844633	-0.243604	0.289064	0.0126951			Bmi1	1.13533	0.18311	0.224494	0.00548534
Efhd2	0.732187	-0.449715	0.289064	0.0127066			Kcnd2	1.13521	0.182965	0.426104	0.0496458
Rtn4rl2	0.783544	-0.351914	0.289064	0.0127364			Ciao2a	1.13515	0.182886	0.333629	0.0221321
Lypla1	1.13268	0.179742	0.289064	0.0127376			Zfp110	1.13503	0.182727	0.35363	0.0278168
Gpr37l1	0.733215	-0.447693	0.289064	0.0127545			Pisd	1.13479	0.182421	0.389307	0.0377279
Ccl2	0.35536	-1.49265	0.289064	0.0127689			Mbtps2	1.13478	0.182417	0.356879	0.0285186
Gtf3c3	1.17759	0.235836	0.289064	0.0127719			Ptprd	1.13478	0.182413	0.398776	0.04089
Steap4	0.649105	-0.623477	0.289064	0.0127769			Cldn12	1.13472	0.182339	0.344364	0.0250358
Map3k7cl	0.553726	-0.852755	0.289064	0.0127823			Ankmy2	1.13459	0.182176	0.374672	0.0338078
Cntn4	1.18373	0.243343	0.289064	0.012784			Lats1	1.13443	0.181971	0.216892	0.00485405
Zfp622	0.84002	-0.251505	0.289064	0.012793			Ddx6	1.13436	0.181884	0.195895	0.00361799
Rabggta	0.897315	-0.156314	0.289064	0.0128036			Rps2	1.13428	0.181776	0.379794	0.0352674
Usp9x	1.1474	0.198368	0.289064	0.0128038			Ttc5	1.13397	0.181377	0.373	0.0333181
Apoe	1.17715	0.235304	0.289064	0.0128289			Eml5	1.13386	0.181245	0.421863	0.048542
Nufip2	1.17135	0.228177	0.289064	0.0128304			Stag1	1.13375	0.181105	0.284989	0.0119961
Recql4	0.779984	-0.358483	0.289064	0.0128439			Fam171b	1.13374	0.181091	0.195006	0.0035813
Car12	2.70949	1.43802	0.289064	0.0128567			Tsg101	1.13348	0.180753	0.301002	0.0146472
Cavin1	0.697892	-0.518925	0.289751	0.01291			Slc38a2	1.13335	0.18059	0.301706	0.0150207
Sec23a	1.14535	0.195789	0.289751	0.0129391			Strbp	1.13331	0.180539	0.294382	0.0134498
Gabrb2	1.1881	0.248655	0.289751	0.0129597			Nkap	1.13326	0.180479	0.356879	0.0290511
4930590J08Rik	1.28688	0.363874	0.289751	0.0129654			Pdhx	1.13326	0.180478	0.327259	0.019278
Dmxl2	1.14878	0.200103	0.289751	0.0129657			Rp2	1.13316	0.18035	0.394906	0.0398136
Rpe65	4.05743	2.02057	0.290491	0.0130146			Capn7	1.13314	0.180329	0.422239	0.0488826
Col14a1	0.639026	-0.646053	0.290845	0.0130563			Gpbp1	1.13309	0.180268	0.328556	0.0198817
Mtpap	1.17062	0.227279	0.290845	0.0130619			Stmn3	1.13294	0.180076	0.395008	0.0398667
Gja1	1.42943	0.515443	0.292185	0.0131417			Mtfp1	1.13282	0.179913	0.214194	0.00465312
Nsun3	1.20944	0.274337	0.292185	0.0131688			Togaram1	1.13271	0.179773	0.155593	0.00211981
Tuft1	1.23143	0.300339	0.292185	0.0131696			Parp8	1.1327	0.179761	0.36459	0.0317135
Tpgs2	1.11407	0.155834	0.292786	0.0132145			Lypla1	1.13268	0.179742	0.289064	0.0127376
Trip6	0.854305	-0.227177	0.292786	0.0132424			Tmed4	1.13254	0.179559	0.258176	0.00798628
Fxn	0.864597	-0.2099	0.292786	0.0132586			Atp8a2	1.13246	0.17946	0.390261	0.0383532
Cnnm1	0.752453	-0.410326	0.292786	0.0132651			Cab39l	1.13245	0.179449	0.228189	0.00572925
Lrrk1	0.728706	-0.456592	0.292786	0.013276			Elapor2	1.13235	0.179316	0.332966	0.0213759
Pdlim7	0.842929	-0.246517	0.293005	0.0133159			Ints2	1.13234	0.17931	0.41144	0.0452029
Gck	0.839574	-0.25227	0.293005	0.0133177			Acad8	1.13207	0.178963	0.372496	0.0330946
Fam43a	0.741498	-0.431486	0.293582	0.01337			Micos10	1.13201	0.178882	0.363988	0.031539
Tex261	0.893369	-0.162672	0.293582	0.0133793			Zyg11b	1.13191	0.178759	0.359532	0.0303847
Ppt1	1.14236	0.192023	0.293582	0.0133916			Zhx1	1.13181	0.178634	0.211799	0.00439455
Strbp	1.13331	0.180539	0.294382	0.0134498			Rbm41	1.13172	0.178512	0.421602	0.0484305
Pafah1b2	1.1465	0.197236	0.294382	0.01346			Rtn3	1.13162	0.178396	0.267603	0.00879033
Rangap1	0.836944	-0.256796	0.294876	0.0134986			Mapk9	1.13147	0.178202	0.342351	0.024005
Map9	1.1456	0.196106	0.295402	0.0135387			Fig4	1.13142	0.178138	0.329316	0.0202714
Plekha4	0.836052	-0.258336	0.295548	0.0135645			Idh3a	1.13142	0.178133	0.334357	0.0224321
Bbc3	0.820594	-0.285259	0.295548	0.0136094			Zkscan7	1.13127	0.177947	0.409883	0.0447613
Myo1d	0.738985	-0.436384	0.295548	0.0136106			Cyld	1.13121	0.177865	0.333178	0.0215616
Lin7a	1.16707	0.222893	0.295548	0.0136211			Frmd4b	1.13095	0.177535	0.00886428	1.44064e-05
Flvcr2	1.3981	0.483471	0.295548	0.0136269			Tmem161a	1.13049	0.176948	0.326835	0.019211
Kdm4c	1.11978	0.163213	0.295548	0.0136718			Marchf6	1.13042	0.176865	0.190924	0.0034029
Fam126b	1.22222	0.289499	0.295548	0.0136727			Ddx5	1.13036	0.176779	0.335099	0.0230734
Fbxl8	0.672902	-0.571532	0.295548	0.0136734			Isl1	1.13029	0.176694	0.344785	0.025262
Meox1	0.729237	-0.45554	0.298265	0.0138263			Unc5d	1.13018	0.17655	0.423456	0.0490924
Elovl2	1.14162	0.191078	0.298265	0.0138426			Ndc1	1.13011	0.176462	0.314854	0.0170434
Tnfaip1	0.880224	-0.184058	0.298265	0.0138476			Negr1	1.12994	0.176243	0.303423	0.015458
Gosr1	1.12492	0.169819	0.298591	0.0138789			Nupl1	1.1298	0.176064	0.214194	0.00449997
Lbp	1.68029	0.748713	0.298685	0.0139137			Oxa1l	1.12959	0.175803	0.289064	0.0123282
Zfp185	1.29772	0.375982	0.298685	0.0139157			Cyria	1.12945	0.175616	0.418511	0.0473905
Eva1b	0.764477	-0.387455	0.299302	0.0139606			Atp11b	1.12941	0.175571	0.387105	0.0368881
Col6a4	1.18528	0.245224	0.299354	0.0139793			Senp7	1.12933	0.175472	0.39511	0.0399199
Trappc3	1.11619	0.158579	0.30003	0.0140271			Miga1	1.12928	0.175403	0.340442	0.0237179
Sh3pxd2a	0.765785	-0.384989	0.300219	0.0140561			Sp1	1.12921	0.175315	0.378945	0.0350358
Pcdha7	1.15821	0.211894	0.300219	0.0140685			Nsd1	1.12904	0.1751	0.275985	0.0104808
Acta2	0.558924	-0.839276	0.300782	0.014146			Kpna1	1.12868	0.174642	0.356879	0.0288822
Ppp3cc	1.11472	0.156685	0.300782	0.0141481			Sec24a	1.12865	0.174599	0.244806	0.00665759
Fzd9	0.652773	-0.615347	0.300782	0.014152			Tmem33	1.12865	0.174598	0.356879	0.0297261
Ghitm	1.14525	0.195668	0.300782	0.01416			Mdh2	1.12857	0.174496	0.153122	0.00200745
Phlda1	0.737426	-0.43943	0.30084	0.0142167			Skp1	1.12856	0.174485	0.389307	0.0379039
Pja2	1.16659	0.222298	0.30084	0.0142499			Armc1	1.12849	0.174399	0.327259	0.0194104
Itgam	0.796768	-0.327768	0.30084	0.014269			Gnpda1	1.12849	0.174391	0.356879	0.029543
Cmpk1	1.14807	0.199207	0.30084	0.0143037			Cox7b	1.12846	0.174355	0.421602	0.0484011
Clec2l	0.86369	-0.211414	0.30084	0.0143408			B3galt1	1.12842	0.174298	0.377091	0.034606
Lilrb4a	0.606252	-0.722011	0.30084	0.0143413			Fam107b	1.12821	0.174034	0.265873	0.00868052
Plekho1	0.872197	-0.197274	0.30084	0.0143471			Dnm1l	1.12819	0.17401	0.328883	0.0201921
Yy2	1.32502	0.406014	0.30084	0.0143496			Nudt4	1.12811	0.173907	0.108483	0.000922686
Magoh	1.20539	0.269496	0.30084	0.0143691			Ralgps2	1.12797	0.173727	0.313773	0.0168624
Limd1	0.852072	-0.230953	0.30084	0.0143699			Wapl	1.12784	0.173561	0.35363	0.0278081
Fibcd1	0.693947	-0.527102	0.30084	0.0143812			Dennd4c	1.12779	0.1735	0.323758	0.0188723
Pithd1	0.854707	-0.226499	0.30084	0.0143993			Dync1li2	1.12776	0.173461	0.367076	0.0321833
Itprip	0.598193	-0.741317	0.30084	0.0144154			Fam214a	1.12768	0.173364	0.317799	0.0179477
Trappc2	1.22429	0.29194	0.30084	0.0144327			Nr3c1	1.12765	0.173324	0.195895	0.00364552
Krt222	1.17978	0.238518	0.30084	0.0144352			Usf3	1.12764	0.173307	0.375995	0.0343832
Shoc2	1.10902	0.14928	0.30084	0.0144476			Fbxo22	1.12747	0.173086	0.258738	0.00803677
Crtac1	0.872839	-0.196212	0.30084	0.0144622			Faxc	1.12744	0.173045	0.333849	0.0222754
Rictor	1.14722	0.198147	0.30084	0.0144705			Rpn1	1.12732	0.172895	0.303423	0.0154445
Cavin3	0.772093	-0.373154	0.30084	0.0144876			Tusc3	1.12727	0.172833	0.356834	0.0284941
Anks1b	1.12086	0.164605	0.30084	0.0144887			Mfsd14b	1.12725	0.172813	0.3803	0.0356004
Pcdhb10	1.21695	0.283273	0.301002	0.0145495			Ap3s1	1.12724	0.1728	0.283013	0.0118209
Mertk	1.11628	0.158703	0.301002	0.0145756			Gsg1	1.12715	0.172686	0.422239	0.0488594
Yap1	0.82963	-0.269459	0.301002	0.0145844			Cript	1.12689	0.172342	0.356879	0.028962
Yipf4	1.10035	0.137961	0.301002	0.0145971			Ints14	1.12656	0.17192	0.363021	0.0310393
Sdc2	1.11369	0.155344	0.301002	0.0146158			Rps6kb1	1.12646	0.171793	0.310809	0.0161828
Map4k2	0.882866	-0.179734	0.301002	0.0146441			Ccnt1	1.12628	0.17156	0.229474	0.00579311
Tsg101	1.13348	0.180753	0.301002	0.0146472			Ate1	1.12626	0.171546	0.268919	0.00915166
Nek7	1.10805	0.148028	0.301002	0.0146592			Dhx36	1.12622	0.171494	0.421602	0.0480794
Kpna3	1.15318	0.205622	0.301002	0.0146755			Chd9	1.12614	0.171383	0.344785	0.0254308
Styx	1.18439	0.244141	0.301002	0.0147125			Ago3	1.12596	0.171159	0.40819	0.0438167
Tbc1d9b	0.835502	-0.259284	0.301002	0.0147768			Rsbn1	1.12594	0.171131	0.328883	0.0200028
Ppic	0.788627	-0.342585	0.301002	0.0147795			Taok1	1.1259	0.171082	0.342564	0.0241812
Mgat4b	0.811328	-0.301642	0.301002	0.014787			Herc3	1.12584	0.171004	0.284498	0.0119446
Sap30	0.793338	-0.333992	0.301002	0.0147918			Ikzf5	1.12573	0.170859	0.23284	0.0060091
Rell2	0.840985	-0.249848	0.301002	0.01481			Mga	1.12554	0.170622	0.40819	0.0437803
Tmem184c	1.11892	0.162103	0.301002	0.0148214			Gpr180	1.12536	0.170386	0.39088	0.0387179
Igfn1	1.27998	0.356122	0.301002	0.014831			Slc25a27	1.12503	0.169969	0.328883	0.0200447
Tspan33	0.813225	-0.298274	0.301002	0.014839			Gosr1	1.12492	0.169819	0.298591	0.0138789
Macrod1	0.756675	-0.402255	0.301002	0.0148571			Ift88	1.12464	0.169465	0.344785	0.0253419
Clk1	1.16598	0.221549	0.301002	0.0148716			Pmpcb	1.12446	0.169231	0.426104	0.0499372
Col7a1	0.860323	-0.217049	0.301002	0.0148837			Ric1	1.12421	0.168918	0.276525	0.0105673
Pik3c2a	1.211	0.2762	0.301002	0.014889			Pafah1b1	1.12414	0.168822	0.359532	0.0303356
Tle6	0.82263	-0.281684	0.301002	0.0148897			Gpm6b	1.12413	0.168803	0.350954	0.027188
Csnk2a1	1.12069	0.164381	0.301002	0.0148917			Wdr20	1.12411	0.168779	0.313789	0.0168803
Fanci	0.569675	-0.81179	0.301002	0.0149042			Bmpr1a	1.12389	0.168506	0.36455	0.0316453
Cdh9	1.20934	0.274215	0.301047	0.0149381			Ap1s2	1.12386	0.168462	0.41144	0.0452013
L3mbtl2	0.866644	-0.206488	0.301047	0.014939			Cep41	1.12386	0.168459	0.333629	0.0221121
Rb1cc1	1.13924	0.18807	0.301155	0.0149607			Celf1	1.12369	0.16825	0.27026	0.00973618
Qpct	1.19636	0.258648	0.301471	0.0149927			Smim14	1.12365	0.168192	0.285834	0.0120781
Slc38a2	1.13335	0.18059	0.301706	0.0150207			Pcnx4	1.12364	0.168178	0.327259	0.0195362
Gm10778	1.23347	0.302718	0.302091	0.0150563			Sec23b	1.12348	0.167974	0.344785	0.0254226
Btrc	1.08743	0.120923	0.303423	0.0151655			4932438A13Rik	1.12346	0.167946	0.40847	0.0439799
Zfp810	1.19716	0.259611	0.303423	0.0152347			Mtfr1	1.1234	0.16787	0.388571	0.0374488
Csnk2b	1.13779	0.186233	0.303423	0.0152486			Lmbrd1	1.12321	0.167626	0.289064	0.0123517
Atp6v1a	1.15519	0.208125	0.303423	0.0152555			Ap2m1	1.12273	0.167009	0.195006	0.00357856
Tcof1	0.717084	-0.479786	0.303423	0.015279			Tnpo1	1.12267	0.166928	0.389307	0.0378249
Sgf29	1.14616	0.196814	0.303423	0.0152881			Rmnd5a	1.12258	0.166814	0.280629	0.0112155
Ccdc88a	1.1565	0.209762	0.303423	0.0152948			Calm1	1.12233	0.166499	0.26793	0.00883955
Spef1	0.855779	-0.224689	0.303423	0.015307			Adgrl3	1.12226	0.166401	0.27026	0.00970652
Adam12	0.817366	-0.290945	0.303423	0.0153176			Braf	1.12224	0.166375	0.384638	0.0365072
Rbm26	1.10202	0.140149	0.303423	0.0153351			Gpalpp1	1.12216	0.166277	0.367521	0.0322942
BC004004	1.1204	0.16402	0.303423	0.0153404			Slc8a1	1.12202	0.166095	0.363021	0.0311299
Hrob	0.489957	-1.02927	0.303423	0.0153412			Arl5b	1.12192	0.165976	0.389307	0.0380732
Zfp511	0.842511	-0.247233	0.303423	0.0153541			Atp6v0e2	1.12192	0.165972	0.117371	0.0011954
Kank2	0.740337	-0.433746	0.303423	0.015357			Frmpd2	1.12189	0.165937	0.279289	0.0107425
Unc5c	1.18793	0.248446	0.303423	0.0153887			Msantd2	1.12167	0.165642	0.371092	0.0328809
Fam199x	1.17975	0.238482	0.303423	0.0154273			Fam169a	1.12148	0.165398	0.327259	0.0196231
Rpn1	1.12732	0.172895	0.303423	0.0154445			Brms1l	1.12146	0.165375	0.37252	0.0331559
Capn2	0.791938	-0.336541	0.303423	0.0154543			2610001J05Rik	1.1212	0.165047	0.408513	0.0440972
Negr1	1.12994	0.176243	0.303423	0.015458			Hacd2	1.12098	0.164755	0.356879	0.029004
Tmem167	1.16333	0.218265	0.303423	0.0154634			Secisbp2l	1.1209	0.164662	0.269753	0.00945334
Engase	0.84569	-0.2418	0.303423	0.0154895			Anks1b	1.12086	0.164605	0.30084	0.0144887
Nup160	1.15382	0.206418	0.303423	0.015506			Usp47	1.12078	0.164504	0.365635	0.0319502
Rnf208	0.772593	-0.37222	0.303423	0.0155246			Csnk2a1	1.12069	0.164381	0.301002	0.0148917
Pcdhb19	1.20581	0.270007	0.303423	0.015534			Pgam5	1.12061	0.164283	0.397106	0.0404835
Loxl2	0.605295	-0.72429	0.303423	0.0155526			Pigm	1.1205	0.164143	0.405471	0.0428997
Cela1	0.680493	-0.555347	0.303423	0.0155639			BC004004	1.1204	0.16402	0.303423	0.0153404
Panx2	0.742374	-0.429782	0.303423	0.0155665			Actr10	1.1204	0.164008	0.405715	0.0429601
Zap70	0.769927	-0.377206	0.304049	0.0156151			Scoc	1.12035	0.163944	0.377132	0.0346781
Tbl2	0.823007	-0.281024	0.304954	0.015678			Setx	1.12026	0.163835	0.356879	0.0287006
Got1	1.08873	0.122641	0.305303	0.0157125			Jakmip2	1.12023	0.163797	0.347941	0.0265022
Sp4	1.14161	0.191072	0.305725	0.0157508			Epm2aip1	1.12022	0.163783	0.422239	0.0488475
Csde1	1.14668	0.19746	0.305832	0.015773			Gstm1	1.12021	0.163774	0.38789	0.0372067
Mdm2	1.097	0.133568	0.305832	0.0157895			Napg	1.1201	0.163628	0.367521	0.03227
Nlgn1	1.15581	0.2089	0.307392	0.0158867			Smpd1	1.11997	0.163461	0.406993	0.0434306
Tnnt2	0.510394	-0.970316	0.310106	0.0160522			Pggt1b	1.11994	0.163419	0.257444	0.00778983
Sema3d	1.37965	0.464299	0.310106	0.0160786			Kdm4c	1.11978	0.163213	0.295548	0.0136718
Kcnh1	0.751668	-0.411833	0.310106	0.0160845			Cog6	1.11966	0.16306	0.38832	0.0373741
Arap3	0.774509	-0.368646	0.310106	0.0160979			Atl2	1.11954	0.162907	0.409846	0.0446725
Zfp24	1.15116	0.203094	0.310106	0.016111			Tmem9	1.11936	0.162669	0.329316	0.0204486
Rps6kb1	1.12646	0.171793	0.310809	0.0161828			Dhx9	1.1193	0.162594	0.376055	0.0344702
Pgap3	1.1393	0.188144	0.310809	0.0162241			Eea1	1.11922	0.16249	0.389307	0.0380633
Arhgap6	1.31846	0.398855	0.310809	0.0162347			Nt5e	1.11913	0.162373	0.313483	0.0167845
Gm7972	1.26783	0.342366	0.310809	0.0162383			Mpp4	1.11909	0.162322	0.36455	0.031658
Nqo1	1.38038	0.465065	0.310809	0.0162512			Tmem184c	1.11892	0.162103	0.301002	0.0148214
Tnrc6b	1.20801	0.272628	0.310809	0.0162916			Papola	1.11864	0.161742	0.258738	0.00802543
Chm	1.2012	0.264476	0.310809	0.016303			Utp4	1.11821	0.161188	0.374672	0.0337324
Zfp715	1.16684	0.22261	0.310809	0.0163039			Prkab1	1.11802	0.160945	0.327259	0.0197351
Ahcyl1	1.11099	0.151842	0.310809	0.0163159			Gdpd1	1.11798	0.1609	0.329675	0.0205993
Slc16a11	0.745901	-0.422944	0.311096	0.0163477			Ankrd12	1.11778	0.160631	0.363988	0.0315681
Kcng2	0.641598	-0.640259	0.311524	0.016397			Strn3	1.11771	0.160552	0.38789	0.0370416
Slc45a3	1.52153	0.605522	0.311524	0.0164083			Golm2	1.1177	0.160538	0.39088	0.0386268
Alkbh8	1.1646	0.219837	0.311524	0.0164431			Tapt1	1.11695	0.159569	0.40012	0.0415023
Tafa5	0.800247	-0.321482	0.311524	0.0164588			Arfgef1	1.11692	0.159522	0.344101	0.0249788
Hip1r	0.851497	-0.231927	0.311524	0.016488			Lancl2	1.11679	0.159359	0.341841	0.0238709
Arrdc2	1.22862	0.297039	0.311524	0.0164893			Tmem169	1.11672	0.159264	0.373	0.0332826
Wnt4	0.706031	-0.502196	0.311524	0.0165087			Dock4	1.11667	0.159199	0.379794	0.0353067
Mau2	1.10732	0.147071	0.311524	0.0165108			Psmf1	1.11653	0.159024	0.327259	0.0196566
Oat	1.1598	0.213882	0.311524	0.0165387			Tube1	1.11647	0.15894	0.422706	0.0489825
Ddb1	1.06086	0.0852367	0.311524	0.016539			Btbd7	1.11643	0.158892	0.374672	0.0337126
Rassf1	0.820923	-0.284682	0.311879	0.0165748			Prkaa1	1.11639	0.15884	0.344101	0.0248821
Syt4	1.17665	0.234686	0.312318	0.0166158			Gcc2	1.11636	0.158809	0.344785	0.0252011
Emp2	0.751569	-0.412023	0.312318	0.0166319			Med23	1.11629	0.158712	0.342356	0.0240875
Vamp5	0.729103	-0.455806	0.312616	0.0166647			Mertk	1.11628	0.158703	0.301002	0.0145756
Myrf	1.63463	0.708966	0.313251	0.0167155			Sfpq	1.11623	0.158634	0.356879	0.0295598
Pgs1	0.824985	-0.277561	0.31341	0.016741			Trappc3	1.11619	0.158579	0.30003	0.0140271
Apbb2	1.10278	0.14114	0.313483	0.0167753			Nupl2	1.11608	0.158443	0.410814	0.0450897
Nt5e	1.11913	0.162373	0.313483	0.0167845			Cdk7	1.11598	0.158312	0.391722	0.0392804
Marveld3	0.724399	-0.465143	0.313483	0.016796			Cfl2	1.11578	0.158049	0.419926	0.047796
Fgd5	0.761514	-0.393058	0.313483	0.0168298			Golga7	1.11576	0.158022	0.318603	0.0182932
Ralgps2	1.12797	0.173727	0.313773	0.0168624			Pbrm1	1.11563	0.157856	0.218397	0.0050757
Wdr20	1.12411	0.168779	0.313789	0.0168803			Inpp5k	1.11558	0.157797	0.333617	0.0218914
Lif	0.298732	-1.74308	0.31382	0.0168989			Arhgap24	1.11557	0.157787	0.106942	0.000881828
Sult4a1	0.88077	-0.183162	0.314708	0.0169906			Napa	1.11541	0.157568	0.27026	0.00972352
Gng2	1.15501	0.2079	0.314708	0.0170048			Thyn1	1.11532	0.157452	0.425756	0.0494512
Ebf4	0.882989	-0.179532	0.314708	0.0170093			Pcm1	1.1153	0.157426	0.414887	0.046211
Zdhhc2	1.13671	0.184858	0.314708	0.0170149			Pkn2	1.11525	0.157372	0.252692	0.00708376
Ndc1	1.13011	0.176462	0.314854	0.0170434			Csnk1g1	1.1151	0.157174	0.327259	0.019758
Larp6	0.824391	-0.278599	0.314854	0.0170639			Chfr	1.11506	0.157124	0.339753	0.0236491
Capn11	0.229355	-2.12434	0.314854	0.017074			Wdr35	1.11503	0.157087	0.418511	0.0473042
9530057J20Rik	1.26997	0.344796	0.315014	0.0171245			Ccdc57	1.115	0.157047	0.344101	0.0246994
Lmf2	0.827814	-0.272621	0.315014	0.0171702			Golt1b	1.11491	0.15693	0.418399	0.0471461
Adamts8	0.55657	-0.845365	0.315014	0.017174			Taf2	1.11475	0.156716	0.227308	0.00564903
Prepl	1.112	0.153158	0.315014	0.017174			Mef2a	1.11474	0.156706	0.23284	0.00600375
Gstm2	1.57682	0.657018	0.315014	0.0171798			Ppp3cc	1.11472	0.156685	0.300782	0.0141481
Zfp445	1.16161	0.216131	0.315014	0.0172062			Mfap3l	1.11459	0.156514	0.426104	0.0497621
Sp3	1.14171	0.191198	0.315014	0.0172297			Ttll4	1.11457	0.156486	0.353424	0.0277049
Ttr	3.10024	1.63238	0.315132	0.0172856			Rsf1	1.11438	0.156239	0.356879	0.0293999
Cyyr1	0.693515	-0.528	0.315132	0.0173062			Srpk2	1.11427	0.156093	0.405471	0.0428583
Ace	0.717585	-0.478778	0.315132	0.0173074			Tpgs2	1.11407	0.155834	0.292786	0.0132145
Lcp2	0.683655	-0.54866	0.315132	0.0173209			Hspa4l	1.11404	0.155796	0.271629	0.00980038
Dcun1d1	1.19198	0.253365	0.315132	0.017332			Jmjd4	1.11399	0.155737	0.406993	0.0432263
Prmt7	1.1516	0.203638	0.315132	0.0173452			Rhot1	1.1139	0.155624	0.245543	0.00675015
Zbtb20	1.14386	0.19391	0.315732	0.0173953			Sdc2	1.11369	0.155344	0.301002	0.0146158
Eef2k	0.834118	-0.261677	0.316637	0.0174661			Rfx7	1.11357	0.155187	0.36258	0.0308981
Lgals1	0.77747	-0.36314	0.316637	0.0174795			Ube2k	1.11356	0.155181	0.257558	0.0078974
Igfbp2	0.820768	-0.284953	0.316831	0.0175073			Khdc4	1.11339	0.154954	0.388809	0.0374995
Ptprn	0.706786	-0.500654	0.316858	0.017526			Ndufab1	1.11337	0.154932	0.405471	0.0428944
Stx4a	0.873858	-0.19453	0.317024	0.0175523			Lrp6	1.11329	0.154823	0.330917	0.0207955
Kpna2	1.1678	0.223791	0.317544	0.0175983			Galnt4	1.11299	0.154444	0.412977	0.0456719
Ddx52	1.18299	0.242444	0.317617	0.0176196			Cnot8	1.11286	0.154274	0.356879	0.0291143
Gtpbp6	0.897537	-0.155957	0.317709	0.0176419			Slc12a6	1.11278	0.154171	0.367076	0.0321954
Cxadr	1.17537	0.233111	0.317799	0.0177265			Fgf12	1.11268	0.154043	0.317799	0.0178241
Zfr2	0.82052	-0.285389	0.317799	0.0177472			Zfp334	1.11261	0.153952	0.344785	0.0254995
Zic1	1.25459	0.327215	0.317799	0.0177584			Pde6d	1.11236	0.153626	0.331626	0.0209744
Myzap	1.3045	0.383494	0.317799	0.0177777			Zzz3	1.11229	0.153527	0.374672	0.0338505
Fam43b	0.670319	-0.57708	0.317799	0.0177786			Pip4k2c	1.11206	0.15324	0.363988	0.0315298
Zfp945	1.23562	0.305229	0.317799	0.0177936			Prepl	1.112	0.153158	0.315014	0.017174
Fgf12	1.11268	0.154043	0.317799	0.0178241			Trim33	1.11199	0.153137	0.39088	0.0387823
Rbm11	1.35348	0.436675	0.317799	0.0178564			Tmem30a	1.1118	0.152899	0.363988	0.0315697
Rapgef3	0.839058	-0.253158	0.317799	0.0178778			Phax	1.11158	0.152606	0.363021	0.0310655
Tbc1d24	1.15643	0.209672	0.317799	0.0179034			Ahcyl1	1.11099	0.151842	0.310809	0.0163159
Dpp8	1.10387	0.142565	0.317799	0.0179419			Cc2d2a	1.11097	0.151817	0.289064	0.0126569
Fam214a	1.12768	0.173364	0.317799	0.0179477			Kyat1	1.11086	0.151671	0.390261	0.0383853
Mrpl37	1.10734	0.147097	0.317799	0.0179589			Chp1	1.11071	0.151487	0.259594	0.00821296
Fam81a	0.801303	-0.31958	0.317799	0.0179638			Tmem129	1.1107	0.15147	0.389307	0.0378568
Gpr85	1.18788	0.248386	0.317799	0.0179723			Slc9a6	1.11045	0.151138	0.409883	0.0448362
Mmd	1.09568	0.131825	0.317799	0.0179972			Hipk3	1.11001	0.150567	0.27026	0.0096435
Ndufa5	1.18262	0.241982	0.317799	0.0179994			Lgmn	1.10998	0.15054	0.362067	0.0307558
Ogfrl1	1.10963	0.150078	0.317799	0.0180013			Dpysl3	1.1098	0.150301	0.222429	0.00532606
Septin7	1.14468	0.194945	0.317799	0.0180178			Abhd10	1.10965	0.1501	0.404393	0.0426229
Cfap206	1.16659	0.222302	0.317799	0.0180226			Ogfrl1	1.10963	0.150078	0.317799	0.0180013
Dmxl1	1.1678	0.223791	0.317799	0.0180254			Eif4g2	1.10958	0.150012	0.279752	0.0107906
Hpf1	1.14783	0.198906	0.317799	0.0180284			Tnks2	1.10946	0.149863	0.332969	0.021441
C1qtnf4	0.857446	-0.221882	0.317799	0.0180429			Ubxn8	1.10923	0.149561	0.420328	0.0478871
Gramd2	0.864762	-0.209625	0.318204	0.0180831			Armc8	1.10908	0.149365	0.378945	0.0350104
Gm13889	0.767632	-0.381513	0.318278	0.0181115			Shoc2	1.10902	0.14928	0.30084	0.0144476
Phf11b	0.640808	-0.642035	0.318278	0.0181382			Cdc37l1	1.10878	0.148973	0.389307	0.0381529
Epha2	0.662629	-0.593726	0.318278	0.0181519			Prkd3	1.10874	0.148919	0.389103	0.0376043
Ntrk1	0.753589	-0.40815	0.318278	0.0181563			Septin6	1.10857	0.148698	0.39088	0.0389306
Kmt2c	1.19183	0.253174	0.318578	0.0181906			Rbmx	1.10852	0.148638	0.390801	0.0385106
Zfp280d	1.15743	0.210919	0.318603	0.0182475			Rsbn1l	1.10833	0.148392	0.325772	0.0191124
Abtb2	0.756709	-0.402189	0.318603	0.0182927			Pax6	1.10823	0.148252	0.136956	0.00159519
Golga7	1.11576	0.158022	0.318603	0.0182932			Pphln1	1.10809	0.148081	0.367778	0.0323545
Jph3	0.755237	-0.404999	0.318603	0.0183082			Nek7	1.10805	0.148028	0.301002	0.0146592
Cldnd1	1.09713	0.133738	0.318603	0.0183368			Phka1	1.10798	0.147929	0.412977	0.0456092
Acy3	1.37315	0.457492	0.318603	0.0183435			Hadha	1.10782	0.147727	0.268919	0.0090838
Pheta1	0.823559	-0.280056	0.318603	0.0183728			Evi5	1.10778	0.147665	0.408601	0.0442269
Cyb5rl	1.16617	0.221781	0.318603	0.0183792			Larp4b	1.10769	0.147554	0.271835	0.00983693
Abat	1.10531	0.144454	0.318603	0.0183839			Mrpl37	1.10734	0.147097	0.317799	0.0179589
Jag2	0.857441	-0.22189	0.318603	0.0183914			Mtdh	1.10733	0.147089	0.257444	0.00785938
Cdh12	1.21634	0.28255	0.318603	0.0184291			Mau2	1.10732	0.147071	0.311524	0.0165108
Fndc5	0.879518	-0.185215	0.318603	0.0184337			Bbs9	1.10726	0.146995	0.374672	0.0338968
Itga9	0.779608	-0.359179	0.320258	0.0185468			Trappc8	1.1071	0.146787	0.331626	0.0209604
Peg3	1.14513	0.195506	0.320385	0.0185715			Slc48a1	1.107	0.146655	0.28063	0.0114459
Maff	0.453032	-1.14232	0.320581	0.0186176			Slc39a9	1.10694	0.146583	0.347224	0.0261305
Tcf12	1.09381	0.129357	0.321632	0.0186968			Pdpk1	1.10636	0.145818	0.365776	0.0319824
Prpf40b	0.913416	-0.130656	0.321632	0.0187135			Camk2d	1.10603	0.145385	0.333617	0.0219142
Sncb	0.761902	-0.392323	0.323364	0.0188318			Tnpo3	1.10601	0.14536	0.349022	0.0266576
Dennd4c	1.12779	0.1735	0.323758	0.0188723			Epc2	1.10591	0.145237	0.260999	0.00827155
Pnpla8	1.15949	0.213494	0.324105	0.0189101			Nhlrc2	1.10589	0.145204	0.370282	0.0327776
Fgfrl1	0.782683	-0.3535	0.324105	0.0189418			Serinc3	1.10554	0.144757	0.422239	0.048719
Cldn2	1.50298	0.587825	0.324105	0.0189452			Cnot1	1.10543	0.144601	0.416349	0.0465219
Aqr	1.07625	0.106014	0.325772	0.0190803			Abat	1.10531	0.144454	0.318603	0.0183839
E2f1	0.739966	-0.434469	0.325772	0.019086			6430571L13Rik	1.10503	0.144089	0.38058	0.0356684
Rsbn1l	1.10833	0.148392	0.325772	0.0191124			Nr2c2	1.10483	0.143829	0.3748	0.0340082
Eif4ebp1	0.655266	-0.609847	0.325772	0.0191132			Lemd3	1.10472	0.143681	0.344101	0.0247456
Sptbn4	0.828231	-0.271896	0.326835	0.0192056			Vps13b	1.10465	0.143585	0.333617	0.0220011
Tmem161a	1.13049	0.176948	0.326835	0.019211			Map4k3	1.10446	0.14334	0.280629	0.0114173
Il1rapl1	1.42809	0.514082	0.327135	0.0192463			Kdm5a	1.10439	0.143245	0.381911	0.0360434
Pdhx	1.13326	0.180478	0.327259	0.019278			Tmem185a	1.10419	0.142992	0.344785	0.0255352
Inca1	1.28049	0.356699	0.327259	0.0193144			Araf	1.104	0.142746	0.280629	0.0113822
Chrna5	0.771793	-0.373714	0.327259	0.0193357			Tlcd3b	1.1039	0.142612	0.420213	0.0478513
Lamc1	0.750844	-0.413415	0.327259	0.0193504			Dpp8	1.10387	0.142565	0.317799	0.0179419
Armc1	1.12849	0.174399	0.327259	0.0194104			Tmem260	1.10382	0.142506	0.356879	0.0294615
Grifin	0.196638	-2.34639	0.327259	0.0194314			Atxn1	1.10366	0.1423	0.41059	0.0450205
Orc4	1.1652	0.220578	0.327259	0.0195223			Ncoa7	1.10363	0.142262	0.389307	0.0378678
Zbtb41	1.15809	0.211752	0.327259	0.0195314			Uap1	1.10357	0.142179	0.406993	0.0434528
Pcnx4	1.12364	0.168178	0.327259	0.0195362			Zmym5	1.10343	0.141992	0.421602	0.048362
Gm3383	0.60735	-0.7194	0.327259	0.0195635			Ccar1	1.10332	0.141849	0.333849	0.0222099
Asb2	0.766761	-0.383151	0.327259	0.0195649			Rho	1.10294	0.141349	0.363021	0.0311521
Coa8	1.17303	0.230246	0.327259	0.0195752			Epha7	1.10287	0.141262	0.426104	0.04998
Acyp2	1.25444	0.327048	0.327259	0.0195969			Rims1	1.10279	0.141155	0.407961	0.043651
Fam169a	1.12148	0.165398	0.327259	0.0196231			Apbb2	1.10278	0.14114	0.313483	0.0167753
Psmf1	1.11653	0.159024	0.327259	0.0196566			Etf1	1.10262	0.140942	0.377132	0.0346934
Hcn2	0.714765	-0.48446	0.327259	0.0196607			Dctn6	1.10255	0.140841	0.404393	0.0424125
Slc44a1	1.09782	0.134647	0.327259	0.0196738			Drg1	1.10211	0.140265	0.337869	0.0234105
D17H6S56E-5	0.769232	-0.378509	0.327259	0.0196817			Rbm26	1.10202	0.140149	0.303423	0.0153351
Fmnl3	0.815192	-0.294788	0.327259	0.0196961			Tigar	1.1018	0.139859	0.356879	0.028929
Timp1	0.553875	-0.852369	0.327259	0.0197009			Gpam	1.10167	0.13969	0.334357	0.0225117
Atp5l	1.19382	0.255582	0.327259	0.0197126			Memo1	1.10166	0.139675	0.381911	0.0360829
H2aj	0.879584	-0.185107	0.327259	0.0197162			Ndufa12	1.10153	0.139508	0.413129	0.0458155
LOC118567336	0.771646	-0.373988	0.327259	0.019719			Tfg	1.10147	0.13943	0.412977	0.0457297
Prkab1	1.11802	0.160945	0.327259	0.0197351			Tnrc6a	1.10145	0.139403	0.329316	0.0205128
Zdbf2	1.18413	0.243832	0.327259	0.0197379			Mpdu1	1.10145	0.1394	0.379794	0.035302
Egfl7	0.799617	-0.322619	0.327259	0.0197526			Fndc3a	1.10132	0.139231	0.389103	0.0376476
Ets1	0.757847	-0.400021	0.327259	0.0197572			Cdk8	1.10131	0.13922	0.329316	0.0205149
Csnk1g1	1.1151	0.157174	0.327259	0.019758			D5Ertd579e	1.1013	0.139211	0.329316	0.0203109
Aff4	1.13577	0.183673	0.327259	0.0197678			Akirin1	1.10129	0.139195	0.389103	0.0376161
Thada	1.16869	0.224888	0.32762	0.0198074			Tomm20	1.10113	0.138979	0.40819	0.0438124
Gpbp1	1.13309	0.180268	0.328556	0.0198817			Ubp1	1.10103	0.138858	0.289064	0.0126501
Laptm5	0.761844	-0.392432	0.328883	0.0199664			Fbxl3	1.10059	0.138274	0.397106	0.0404873
Shb	0.712411	-0.489217	0.328883	0.0199962			Hectd1	1.10053	0.138196	0.349022	0.0266642
Thoc2	1.14871	0.200012	0.328883	0.0199996			Yipf4	1.10035	0.137961	0.301002	0.0145971
Rsbn1	1.12594	0.171131	0.328883	0.0200028			Pias2	1.09999	0.137493	0.385606	0.0366826
Slc25a27	1.12503	0.169969	0.328883	0.0200447			Isca1	1.09997	0.137462	0.351672	0.0273481
Cracd	0.750077	-0.414889	0.328883	0.0200626			Slc20a1	1.09986	0.137318	0.408847	0.0443171
Brcc3	1.17867	0.237156	0.328883	0.0200806			Usp31	1.09975	0.137174	0.398776	0.0411328
Lmod1	0.529011	-0.918632	0.328883	0.0201192			Lbhd1	1.09966	0.137059	0.344785	0.0255145
Tdrd6	1.35255	0.435679	0.328883	0.0201317			Mest	1.09961	0.136989	0.341338	0.0238173
Nudt18	0.867366	-0.205287	0.328883	0.0201363			Atp2b1	1.09938	0.136692	0.272605	0.0102148
Pcdhb21	1.314	0.393961	0.328883	0.020152			Cipc	1.09919	0.136442	0.40847	0.0439808
Itpripl1	0.710823	-0.492439	0.328883	0.0201627			Gspt1	1.09909	0.136315	0.40012	0.0415098
Thsd7b	1.24859	0.320302	0.328883	0.0201744			Ddx19b	1.09902	0.13622	0.361691	0.0306846
Tpm2	0.699884	-0.514813	0.328883	0.0201832			Caml	1.09899	0.136178	0.373368	0.0333946
Dnm1l	1.12819	0.17401	0.328883	0.0201921			Pip4p2	1.09878	0.135897	0.404393	0.0424366
Slc35f4	1.27206	0.347161	0.328883	0.0201953			Nicn1	1.09874	0.135847	0.374672	0.0336841
Neurod2	0.779421	-0.359524	0.328883	0.0202044			Ankhd1	1.09863	0.13571	0.408513	0.044134
Fig4	1.13142	0.178138	0.329316	0.0202714			Lrrc8b	1.09789	0.134733	0.255158	0.00732617
D5Ertd579e	1.1013	0.139211	0.329316	0.0203109			Bbs2	1.09786	0.134695	0.378755	0.0349434
Il3ra	0.772345	-0.372683	0.329316	0.0203581			Slc44a1	1.09782	0.134647	0.327259	0.0196738
Cdh23	0.730813	-0.452426	0.329316	0.0203656			Tsc1	1.09721	0.133837	0.373	0.0332588
Efcab8	1.40601	0.491611	0.329316	0.0204047			Cldnd1	1.09713	0.133738	0.318603	0.0183368
Tmem204	0.762536	-0.391123	0.329316	0.0204167			Mdm2	1.097	0.133568	0.305832	0.0157895
Armcx6	1.214	0.279773	0.329316	0.0204175			Hnrnpk	1.0968	0.133296	0.334936	0.0230336
Fam219a	0.817938	-0.289937	0.329316	0.0204243			Zfyve9	1.09657	0.132994	0.342356	0.0240525
1700066M21Rik	1.20878	0.273549	0.329316	0.0204271			Tmem230	1.0963	0.132642	0.417407	0.0467855
Tmem151a	0.765695	-0.385158	0.329316	0.0204351			Oxr1	1.0962	0.132507	0.356879	0.0287152
Tmem9	1.11936	0.162669	0.329316	0.0204486			Mmd	1.09568	0.131825	0.317799	0.0179972
Tnrc6a	1.10145	0.139403	0.329316	0.0205128			Ccnj	1.09549	0.131574	0.356879	0.0286899
Cdk8	1.10131	0.13922	0.329316	0.0205149			Dmac2	1.09417	0.129842	0.418511	0.0473425
Lmna	0.717798	-0.47835	0.329316	0.020518			Gnpat	1.09414	0.129801	0.3748	0.0341318
Rras	0.747356	-0.420133	0.329316	0.0205295			2700049A03Rik	1.09407	0.129708	0.378945	0.0350635
3425401B19Rik	0.535349	-0.901448	0.329316	0.0205323			Pdzd8	1.09405	0.129684	0.398776	0.0410674
Smarca1	1.16479	0.220068	0.329316	0.0205343			Dnajc6	1.09383	0.129391	0.390801	0.0384956
Gdpd1	1.11798	0.1609	0.329675	0.0205993			Tcf12	1.09381	0.129357	0.321632	0.0186968
Nes	0.562594	-0.829834	0.329675	0.0206103			Marchf8	1.09339	0.128806	0.332169	0.0211261
Rftn1	0.709793	-0.49453	0.329821	0.0206372			Golph3	1.09318	0.128528	0.374672	0.0336107
Lrif1	1.22455	0.292248	0.329926	0.0206766			Hgsnat	1.09278	0.128001	0.356879	0.0286808
Slc38a11	0.7906	-0.33898	0.329926	0.0206796			Zbtb38	1.09262	0.127786	0.41695	0.0467117
Ncapd2	0.872964	-0.196005	0.330917	0.0207905			Ralgapb	1.09257	0.127723	0.352185	0.02744
Ogn	1.4142	0.499984	0.330917	0.020791			Elovl4	1.09225	0.127299	0.388271	0.0373148
Lrp6	1.11329	0.154823	0.330917	0.0207955			Ociad1	1.09213	0.127151	0.362087	0.0308164
Myl9	0.742096	-0.430323	0.330956	0.020816			Ndrg2	1.0918	0.12671	0.416538	0.0466431
Pacrg	1.18073	0.239683	0.330956	0.0208449			Atf2	1.09177	0.126671	0.333849	0.0222819
Plppr3	0.841957	-0.248181	0.331626	0.0209145			Etnk1	1.09139	0.126161	0.392932	0.0395726
Trappc8	1.1071	0.146787	0.331626	0.0209604			Pqbp1	1.09111	0.125796	0.378332	0.0348838
Acot1	1.29042	0.367837	0.331626	0.020961			Ccdc181	1.09101	0.125667	0.374672	0.0336598
Pde6d	1.11236	0.153626	0.331626	0.0209744			Trak2	1.09097	0.125607	0.397553	0.0405759
Usp34	1.14396	0.194036	0.331626	0.0209838			Ap1g1	1.09091	0.125537	0.364733	0.0318121
Trpm2	0.852451	-0.230312	0.331982	0.0210352			Ndrg3	1.09081	0.125396	0.334926	0.0227777
E2f6	0.764121	-0.388127	0.331982	0.021061			Rnf169	1.09058	0.125091	0.383174	0.0362852
Samsn1	1.20261	0.266165	0.331982	0.0210647			Ncald	1.09037	0.12482	0.39088	0.0387894
Parp1	0.863504	-0.211725	0.331982	0.0210782			Tdrd7	1.08949	0.123649	0.355146	0.028197
Slc4a10	1.17918	0.237787	0.332134	0.0211059			Mex3c	1.08937	0.123497	0.389103	0.0375644
Marchf8	1.09339	0.128806	0.332169	0.0211261			Slc23a2	1.08914	0.12319	0.356879	0.0294989
Fmr1	1.13701	0.185248	0.332441	0.0211862			Got1	1.08873	0.122641	0.305303	0.0157125
Noct	0.83137	-0.266438	0.332441	0.0211962			Ppp4r2	1.08855	0.122402	0.361265	0.0306289
Vegfa	0.827644	-0.272918	0.332441	0.0211974			Pura	1.08752	0.121043	0.398776	0.0410358
Itgal	0.692431	-0.530258	0.332458	0.0212165			Btrc	1.08743	0.120923	0.303423	0.0151655
Tmem170	0.848743	-0.236601	0.332791	0.0212558			Rnf114	1.08665	0.119889	0.347224	0.0263078
Sostdc1	1.25955	0.332908	0.332966	0.0213233			Copa	1.08661	0.119838	0.405471	0.042829
Arhgef15	0.860659	-0.216487	0.332966	0.0213336			Tsr2	1.08639	0.119537	0.389307	0.0380265
Gpr12	0.759561	-0.396761	0.332966	0.0213342			Maged1	1.08616	0.119243	0.356879	0.0289313
Src	0.789846	-0.340356	0.332966	0.02135			Tmed10	1.08388	0.116209	0.347224	0.0262077
Elapor2	1.13235	0.179316	0.332966	0.0213759			Mtmr7	1.08388	0.116201	0.426104	0.0498377
Polg2	1.15658	0.20986	0.332966	0.0213815			Atp5b	1.08378	0.116075	0.363021	0.0310752
Col6a2	0.847804	-0.238197	0.332966	0.0213932			Ppp6r3	1.08376	0.116047	0.356879	0.0288512
Mpnd	0.83924	-0.252844	0.332969	0.0214322			Kif3b	1.08295	0.114964	0.214309	0.00466722
Tnks2	1.10946	0.149863	0.332969	0.021441			Bag4	1.08284	0.114815	0.426104	0.0499787
Rngtt	1.15036	0.202084	0.332969	0.0214613			Ankle2	1.0825	0.114373	0.406993	0.0434487
Tmx3	1.17184	0.228781	0.332969	0.0214656			Prph2	1.0822	0.113968	0.404393	0.0422867
LOC118568718	0.833455	-0.262823	0.333178	0.0215208			Ulk2	1.08195	0.113635	0.347376	0.0263667
Rcl1	1.15093	0.202801	0.333178	0.0215536			Elavl1	1.07986	0.110847	0.418511	0.0474534
Cyld	1.13121	0.177865	0.333178	0.0215616			Lgr4	1.0796	0.110497	0.42365	0.0491488
Kcng4	0.800976	-0.32017	0.333178	0.0215694			Atxn10	1.07803	0.108398	0.408513	0.0440743
Zfp207	1.14539	0.195842	0.333178	0.0215998			Usp8	1.07756	0.107762	0.424043	0.0492294
Rabgap1l	1.23004	0.298701	0.333178	0.0216021			Tbl1x	1.07634	0.106138	0.401558	0.0417242
Plpp2	1.25887	0.332132	0.333178	0.0216279			Aqr	1.07625	0.106014	0.325772	0.0190803
Spopl	1.17726	0.235437	0.333178	0.0216375			Wdr26	1.07599	0.105667	0.404296	0.0421183
Vps35	1.17336	0.23064	0.333178	0.0216721			Pja1	1.07594	0.105604	0.415008	0.0462469
Tet2	1.16957	0.225984	0.333178	0.0216968			Ube2n	1.07524	0.104655	0.392932	0.0395466
Scn7a	1.205	0.26903	0.333178	0.0217033			Gpat4	1.07459	0.103791	0.398776	0.0410495
Lgi3	0.873058	-0.19585	0.333178	0.0217332			Arntl	1.06597	0.0921711	0.350954	0.0272451
Snx9	0.881655	-0.181714	0.333178	0.0217563			Ddb1	1.06086	0.0852367	0.311524	0.016539
Ppif	0.888174	-0.171085	0.333178	0.0217725			Limk2	0.932851	-0.100281	0.418511	0.0474433
Nkrf	1.15703	0.210429	0.333178	0.0217737			Csf2ra	0.92369	-0.114519	0.398776	0.0408986
Foxo6	0.715882	-0.482205	0.333178	0.0217829			E4f1	0.917753	-0.123822	0.366114	0.0320714
Spns2	0.862582	-0.213266	0.333178	0.0218007			Slc25a33	0.914918	-0.128285	0.35363	0.0277826
Epha8	0.801802	-0.318682	0.333178	0.021804			Bag1	0.913808	-0.130037	0.421602	0.0483158
Inpp5k	1.11558	0.157797	0.333617	0.0218914			Prpf40b	0.913416	-0.130656	0.321632	0.0187135
Bmpr2	1.14631	0.196992	0.333617	0.0219124			Grk6	0.912964	-0.13137	0.415346	0.046307
Camk2d	1.10603	0.145385	0.333617	0.0219142			Prkd1	0.911371	-0.13389	0.404393	0.0424072
Cenpa	0.766307	-0.384005	0.333617	0.0219311			Papss1	0.911335	-0.133946	0.363988	0.0313988
Pm20d1	1.50405	0.588857	0.333617	0.0219335			Ankrd24	0.911157	-0.134228	0.409837	0.0445407
Lix1l	0.822568	-0.281794	0.333617	0.0220009			2310061I04Rik	0.910344	-0.135516	0.376055	0.0344581
Vps13b	1.10465	0.143585	0.333617	0.0220011			Hps4	0.908222	-0.138883	0.412977	0.0454865
Phf20l1	1.17874	0.23724	0.333617	0.0220023			Gmppa	0.907608	-0.139859	0.378945	0.0350612
Cdsn	0.582893	-0.778697	0.333617	0.0220098			Trim41	0.904099	-0.145447	0.27026	0.00959498
Cntnap1	0.753317	-0.408671	0.333617	0.0220439			Clk2	0.903845	-0.145853	0.350954	0.0271999
Lingo1	0.776421	-0.365089	0.333617	0.0220443			Ece2	0.902756	-0.147592	0.334936	0.0229761
Cpne2	0.805351	-0.312311	0.333617	0.0220731			Ppp2cb	0.901218	-0.150052	0.279839	0.0108346
Cep295	1.17852	0.236976	0.333617	0.0220796			Dis3l	0.899833	-0.152271	0.409218	0.0443854
Slc12a4	0.732979	-0.448156	0.333617	0.0220857			Stard3	0.899424	-0.152926	0.380265	0.0354111
Cep41	1.12386	0.168459	0.333629	0.0221121			Fcho1	0.898393	-0.154581	0.389706	0.038276
Ciao2a	1.13515	0.182886	0.333629	0.0221321			Gm9222	0.898177	-0.154928	0.395561	0.0399868
Prrx1	0.735596	-0.443014	0.333629	0.0221425			Dnajc21	0.897939	-0.15531	0.413386	0.0459571
Jph4	0.800611	-0.320827	0.333629	0.0221588			Gtpbp6	0.897537	-0.155957	0.317709	0.0176419
Ccar1	1.10332	0.141849	0.333849	0.0222099			Aars2	0.897437	-0.156118	0.334222	0.022343
Fes	0.817309	-0.291047	0.333849	0.0222312			Rabl6	0.897374	-0.156219	0.267603	0.0088024
Samd4	0.734364	-0.445433	0.333849	0.0222445			Rabggta	0.897315	-0.156314	0.289064	0.0128036
Ddhd1	1.13705	0.1853	0.333849	0.0222737			Shfl	0.896811	-0.157124	0.269753	0.00946919
Faxc	1.12744	0.173045	0.333849	0.0222754			Mmab	0.895906	-0.15858	0.371092	0.0328895
Atf2	1.09177	0.126671	0.333849	0.0222819			Agbl5	0.894224	-0.161291	0.358884	0.0302023
4930453N24Rik	1.16929	0.225635	0.334207	0.0223239			Kri1	0.894157	-0.161399	0.39088	0.0388321
Aars2	0.897437	-0.156118	0.334222	0.022343			Mtg2	0.893394	-0.162631	0.39088	0.0389229
Idh3a	1.13142	0.178133	0.334357	0.0224321			Tex261	0.893369	-0.162672	0.293582	0.0133793
Lamb1	0.786573	-0.346348	0.334357	0.0224374			Camk2b	0.891352	-0.165933	0.40847	0.0439915
Cnep1r1	1.17417	0.231644	0.334357	0.0224445			Dnajb1	0.891201	-0.166177	0.3921	0.039374
Spidr	0.674571	-0.567958	0.334357	0.0224551			Apba3	0.890877	-0.166702	0.39088	0.0389184
Sart1	0.842899	-0.246568	0.334357	0.0224642			Arhgef4	0.890783	-0.166854	0.344614	0.0251114
Nfkb1	0.882134	-0.180931	0.334357	0.0224982			Lhfp	0.889188	-0.169439	0.360559	0.0305301
Fabp3	1.16779	0.223784	0.334357	0.0224998			Lrrc45	0.888319	-0.170851	0.370282	0.0327578
Gpam	1.10167	0.13969	0.334357	0.0225117			Ppif	0.888174	-0.171085	0.333178	0.0217725
Pakap	0.798766	-0.324156	0.334357	0.0225669			Miga2	0.888115	-0.171182	0.334664	0.0227166
Adcy4	0.685512	-0.544745	0.334357	0.0225689			Usp13	0.888113	-0.171185	0.353097	0.0276354
Azin1	1.15788	0.211484	0.334357	0.022582			Usp11	0.88768	-0.171888	0.406993	0.0431611
Git1	0.771803	-0.373696	0.334357	0.0225832			Lemd2	0.886363	-0.17403	0.398776	0.041032
Lrp2	1.2548	0.327457	0.334357	0.0226024			Flii	0.886189	-0.174313	0.344101	0.0247636
Pilra	0.550952	-0.860001	0.334357	0.02261			Ogfod1	0.886089	-0.174477	0.27026	0.00957127
Cd8a	1.3442	0.426746	0.334357	0.0226238			Cyp46a1	0.885928	-0.174739	0.390953	0.0390127
Nek2	0.715545	-0.482886	0.334432	0.0226563			Nelfb	0.885876	-0.174823	0.404393	0.0425115
Gm33869	1.25093	0.323003	0.334432	0.0226651			Shc2	0.885209	-0.17591	0.344101	0.0248958
Miga2	0.888115	-0.171182	0.334664	0.0227166			Ndn	0.884875	-0.176454	0.158814	0.00223276
Mxra7	0.87485	-0.192893	0.334664	0.022717			Noc2l	0.884813	-0.176556	0.374672	0.033862
Ndrg3	1.09081	0.125396	0.334926	0.0227777			Aldh4a1	0.884572	-0.176948	0.353988	0.0278833
Jak3	0.677827	-0.56101	0.334926	0.0228075			Atad3a	0.883849	-0.178128	0.363021	0.0312036
Atp1a2	1.23937	0.309604	0.334926	0.0228148			Tsen34	0.883692	-0.178385	0.425972	0.0494994
Abca4	1.16774	0.223724	0.334926	0.0228331			Cyb5r1	0.88369	-0.178388	0.162561	0.00239041
Gm51483	0.346497	-1.52908	0.334926	0.022846			Gramd1a	0.883597	-0.178539	0.39088	0.0386893
Tgfb1i1	0.730045	-0.453942	0.334926	0.0228588			Atg4d	0.883473	-0.178743	0.356879	0.0288823
Arid5a	0.74475	-0.425172	0.334926	0.0228618			Vars2	0.883441	-0.178795	0.38789	0.0371425
Pou2f2	0.849453	-0.235393	0.334936	0.0228816			Tmem42	0.883165	-0.179245	0.417597	0.0468706
Ece2	0.902756	-0.147592	0.334936	0.0229761			Mgll	0.883015	-0.17949	0.356879	0.0295227
Ipo9	1.17942	0.238075	0.334936	0.0229814			Ebf4	0.882989	-0.179532	0.314708	0.0170093
Col6a3	0.469578	-1.09056	0.334936	0.0229966			Lonp1	0.882984	-0.17954	0.358339	0.0301091
Csf2rb	0.607449	-0.719165	0.334936	0.0230025			Map4k2	0.882866	-0.179734	0.301002	0.0146441
Impact	1.15446	0.207214	0.334936	0.0230043			Pdzd4	0.882601	-0.180167	0.271835	0.00987808
Cacnb3	0.804683	-0.313507	0.334936	0.0230096			Tmem143	0.882173	-0.180866	0.389307	0.0379744
Hnrnpk	1.0968	0.133296	0.334936	0.0230336			Nfkb1	0.882134	-0.180931	0.334357	0.0224982
Ephb6	0.80173	-0.318812	0.334936	0.0230394			Snx9	0.881655	-0.181714	0.333178	0.0217563
Mrpl20	1.20135	0.26466	0.334936	0.0230439			Nploc4	0.881401	-0.182129	0.373	0.0333374
Ddx5	1.13036	0.176779	0.335099	0.0230734			Sult4a1	0.88077	-0.183162	0.314708	0.0169906
Cdc20	0.665789	-0.586863	0.335456	0.0231161			Camkk1	0.880227	-0.184053	0.257444	0.00768527
Tmem218	1.16164	0.216159	0.335971	0.0231698			Tnfaip1	0.880224	-0.184058	0.298265	0.0138476
Fgr	0.504091	-0.988245	0.336657	0.0232353			Ap5s1	0.880162	-0.18416	0.377091	0.0345971
Foxs1	0.721665	-0.470599	0.33753	0.0233138			Trpc3	0.879584	-0.185107	0.342356	0.024123
Zxdc	0.848918	-0.236303	0.337729	0.0233459			H2aj	0.879584	-0.185107	0.327259	0.0197162
St6gal2	1.17761	0.235865	0.337763	0.0233666			Fndc5	0.879518	-0.185215	0.318603	0.0184337
Dennd4b	0.814387	-0.296213	0.337869	0.0233997			Tmem178	0.878422	-0.187014	0.40819	0.0438307
Drg1	1.10211	0.140265	0.337869	0.0234105			Rgs11	0.878167	-0.187432	0.257444	0.00764395
Dhcr24	0.77389	-0.3698	0.338728	0.02351			Fads1	0.878122	-0.187507	0.356879	0.0294284
Fap	2.35006	1.2327	0.338728	0.0235329			Ccdc166	0.878099	-0.187545	0.349022	0.0267349
Scube3	1.1914	0.252657	0.338728	0.0235433			Adprhl2	0.877973	-0.187752	0.344785	0.0256268
Plau	0.543484	-0.879691	0.338728	0.0235434			Tchp	0.877774	-0.188078	0.218321	0.00498337
Chfr	1.11506	0.157124	0.339753	0.0236491			Xbp1	0.877723	-0.188162	0.419875	0.0477446
Ifi211	0.520432	-0.942219	0.339753	0.0236515			Polg	0.877639	-0.1883	0.356879	0.0295135
Miga1	1.12928	0.175403	0.340442	0.0237179			Bloc1s5	0.877624	-0.188324	0.406993	0.0434576
Ankrd31	0.65086	-0.619581	0.341242	0.0237921			Iqgap1	0.877378	-0.188729	0.353097	0.027641
Mest	1.09961	0.136989	0.341338	0.0238173			Fam50a	0.877255	-0.188931	0.344101	0.0249932
Lancl2	1.11679	0.159359	0.341841	0.0238709			Jmjd6	0.876877	-0.189553	0.283013	0.0118054
Thop1	0.862114	-0.214049	0.341955	0.0239101			Dapk3	0.876756	-0.189752	0.408513	0.0441877
Syt13	0.774327	-0.368985	0.341955	0.023929			Wwc1	0.876552	-0.190088	0.421602	0.0481977
Tmprss11e	1.65479	0.726652	0.341955	0.0239344			Hsp90b1	0.875499	-0.191822	0.380785	0.0357289
Obscn	0.821036	-0.284482	0.341969	0.023954			Rap2a	0.875317	-0.192123	0.285834	0.0120782
Mapk9	1.13147	0.178202	0.342351	0.024005			Pfkm	0.875197	-0.19232	0.286204	0.0121093
Ass1	0.720301	-0.473328	0.342351	0.0240178			Mxra7	0.87485	-0.192893	0.334664	0.022717
Zfyve9	1.09657	0.132994	0.342356	0.0240525			Map4k4	0.874663	-0.1932	0.409837	0.0445606
Med23	1.11629	0.158712	0.342356	0.0240875			Sema6c	0.874287	-0.193821	0.356879	0.0291999
Ptpn6	0.741104	-0.432251	0.342356	0.0240986			Stx4a	0.873858	-0.19453	0.317024	0.0175523
Atp1a1	0.810988	-0.302248	0.342356	0.0241061			Stat2	0.873724	-0.194751	0.418384	0.0470478
Trpc3	0.879584	-0.185107	0.342356	0.024123			Dnajc17	0.873723	-0.194752	0.289064	0.0126567
Phlda3	0.720429	-0.473072	0.342356	0.0241448			Pagr1a	0.873256	-0.195523	0.0476991	0.000209309
Sec22a	1.16648	0.222157	0.342356	0.024148			Lgi3	0.873058	-0.19585	0.333178	0.0217332
Taok1	1.1259	0.171082	0.342564	0.0241812			Ncapd2	0.872964	-0.196005	0.330917	0.0207905
Cda	0.745979	-0.422794	0.343338	0.0242548			Crtac1	0.872839	-0.196212	0.30084	0.0144622
Pgbd5	0.80031	-0.32137	0.343338	0.024273			Pwp2	0.872693	-0.196453	0.389184	0.0376765
Dnajb9	1.13551	0.183346	0.343783	0.0243545			Plekho1	0.872197	-0.197274	0.30084	0.0143471
Zfp26	1.19533	0.257413	0.343783	0.0243582			Eif1b	0.870861	-0.199486	0.389307	0.0381571
Rab30	1.14048	0.18964	0.343783	0.0243757			Ccni	0.86994	-0.201013	0.356879	0.0297397
Bzw1	1.18108	0.240104	0.343783	0.024379			Arhgef25	0.869374	-0.201951	0.0327385	0.000107989
Mpi	1.15323	0.205677	0.344101	0.0244352			Nefh	0.868874	-0.202782	0.268993	0.00921153
Tlcd4	1.20707	0.271511	0.344101	0.0244427			Ikzf4	0.868706	-0.20306	0.38789	0.037148
Litaf	0.664952	-0.588678	0.344101	0.0244738			Nudt18	0.867366	-0.205287	0.328883	0.0201363
Gch1	0.65373	-0.613233	0.344101	0.0245016			Racgap1	0.866858	-0.206133	0.417786	0.0469186
Mcam	0.735187	-0.443817	0.344101	0.0245118			L3mbtl2	0.866644	-0.206488	0.301047	0.014939
Gpm6a	1.19064	0.251743	0.344101	0.0245309			Mapk7	0.865716	-0.208034	0.280629	0.0113515
Zfp398	1.14383	0.193872	0.344101	0.0245363			Slc6a8	0.86549	-0.20841	0.353615	0.0277391
Cald1	0.813278	-0.298179	0.344101	0.0245708			Ppp1r26	0.865203	-0.208889	0.398776	0.0410749
Arhgap5	1.16313	0.218015	0.344101	0.0245989			Pcare	0.865019	-0.209196	0.36459	0.0316824
Mgme1	0.829021	-0.270519	0.344101	0.0245993			Necap2	0.864837	-0.209499	0.275874	0.0104282
Runx1	0.623345	-0.681898	0.344101	0.0246141			Gramd2	0.864762	-0.209625	0.318204	0.0180831
Tnfrsf9	0.551983	-0.857304	0.344101	0.0246759			Fxn	0.864597	-0.2099	0.292786	0.0132586
Kbtbd11	0.825588	-0.276506	0.344101	0.0246983			Tmem240	0.864515	-0.210036	0.216892	0.00483833
Ccdc57	1.115	0.157047	0.344101	0.0246994			Nelfe	0.864498	-0.210066	0.356879	0.0291456
Lemd3	1.10472	0.143681	0.344101	0.0247456			Tmub1	0.863756	-0.211305	0.388421	0.0374133
Dpf3	0.856116	-0.224122	0.344101	0.0247522			Axin1	0.863706	-0.211388	0.371478	0.0329438
Vat1	0.771797	-0.373707	0.344101	0.0247598			Clec2l	0.86369	-0.211414	0.30084	0.0143408
Flii	0.886189	-0.174313	0.344101	0.0247636			Parp1	0.863504	-0.211725	0.331982	0.0210782
Ctns	1.16652	0.222213	0.344101	0.0247765			Cdc42se1	0.863244	-0.212159	0.402326	0.0418879
Cd24a	1.26527	0.339449	0.344101	0.0247979			Camk2n1	0.862901	-0.212734	0.280629	0.0114086
Pde1c	1.16295	0.217793	0.344101	0.0248169			Spns2	0.862582	-0.213266	0.333178	0.0218007
P2rx7	0.773964	-0.369661	0.344101	0.0248478			Dpp6	0.862515	-0.213379	0.39088	0.0385799
Prkaa1	1.11639	0.15884	0.344101	0.0248821			Thop1	0.862114	-0.214049	0.341955	0.0239101
Shc2	0.885209	-0.17591	0.344101	0.0248958			Thoc6	0.861498	-0.21508	0.344785	0.0253359
Ino80b	0.844887	-0.24317	0.344101	0.0249271			Ruvbl2	0.861434	-0.215188	0.214106	0.00446561
Klhl9	1.14915	0.200564	0.344101	0.0249309			Llgl1	0.861337	-0.21535	0.410365	0.0449737
Crip1	0.778582	-0.361079	0.344101	0.0249708			Mocs3	0.860719	-0.216386	0.371565	0.0329717
Arfgef1	1.11692	0.159522	0.344101	0.0249788			Arhgef15	0.860659	-0.216487	0.332966	0.0213336
Exosc5	0.82849	-0.271443	0.344101	0.0249922			Col7a1	0.860323	-0.217049	0.301002	0.0148837
Fam50a	0.877255	-0.188931	0.344101	0.0249932			Rp9	0.860066	-0.21748	0.3803	0.0356203
Egln3	0.552914	-0.854873	0.344101	0.0249981			S1pr3	0.85997	-0.217641	0.421602	0.0483572
Cldn12	1.13472	0.182339	0.344364	0.0250358			Npr2	0.859527	-0.218386	0.256295	0.00744838
Gsto1	0.83815	-0.254719	0.344614	0.025102			Fezf2	0.858653	-0.219854	0.221076	0.00526971
Arhgef4	0.890783	-0.166854	0.344614	0.0251114			Recql5	0.85755	-0.221707	0.106942	0.000872325
Tbc1d32	1.14517	0.195564	0.344614	0.0251191			C1qtnf4	0.857446	-0.221882	0.317799	0.0180429
Slc29a4	0.79963	-0.322595	0.344614	0.0251372			Jag2	0.857441	-0.22189	0.318603	0.0183914
Pcdh12	0.755687	-0.404139	0.344614	0.0251474			Hgh1	0.856723	-0.223099	0.280629	0.0111643
Gcc2	1.11636	0.158809	0.344785	0.0252011			Dpf3	0.856116	-0.224122	0.344101	0.0247522
Dnah7b	1.21261	0.278115	0.344785	0.0252158			Spef1	0.855779	-0.224689	0.303423	0.015307
Isl1	1.13029	0.176694	0.344785	0.025262			F11r	0.855669	-0.224875	0.388809	0.0375139
Mybl1	1.22843	0.296819	0.344785	0.0253281			Zdhhc18	0.854815	-0.226315	0.380265	0.0354711
Thoc6	0.861498	-0.21508	0.344785	0.0253359			P4ha1	0.854732	-0.226456	0.370247	0.0326942
Ift88	1.12464	0.169465	0.344785	0.0253419			Pithd1	0.854707	-0.226499	0.30084	0.0143993
Sipa1l2	0.765327	-0.385853	0.344785	0.0253707			Ntpcr	0.854594	-0.226689	0.363988	0.0315378
Arrb1	0.817989	-0.289846	0.344785	0.0253739			Dhrs13	0.854406	-0.227007	0.419408	0.0476666
Evc	0.847015	-0.239541	0.344785	0.025375			Trip6	0.854305	-0.227177	0.292786	0.0132424
Nectin2	0.793554	-0.3336	0.344785	0.025385			Fbxl15	0.853653	-0.228279	0.281797	0.0116022
Sec23b	1.12348	0.167974	0.344785	0.0254226			Ctsz	0.853592	-0.228382	0.404393	0.0422245
Gucy2g	0.735126	-0.443936	0.344785	0.0254276			Keap1	0.85348	-0.22857	0.350954	0.0272331
Chd9	1.12614	0.171383	0.344785	0.0254308			Slc6a7	0.853476	-0.228577	0.350457	0.0269437
Cpm	1.16164	0.216161	0.344785	0.0254484			Pex6	0.852992	-0.229397	0.379216	0.0351225
Dpy19l4	1.1715	0.228357	0.344785	0.0254844			Trpm2	0.852451	-0.230312	0.331982	0.0210352
Zfp334	1.11261	0.153952	0.344785	0.0254995			Limd1	0.852072	-0.230953	0.30084	0.0143699
Lbhd1	1.09966	0.137059	0.344785	0.0255145			Abcc9	0.85162	-0.231718	0.404393	0.0425633
Tmem185a	1.10419	0.142992	0.344785	0.0255352			Hip1r	0.851497	-0.231927	0.311524	0.016488
Dact3	0.829245	-0.270129	0.344785	0.0255377			Arap1	0.850104	-0.234289	0.344785	0.0256203
Hadhb	1.14348	0.193437	0.344785	0.0255435			Ulk3	0.850085	-0.234321	0.27026	0.00962179
Tank	1.15948	0.213475	0.344785	0.0255784			Gem	0.849858	-0.234706	0.418511	0.0473904
Serinc1	1.16782	0.223819	0.344785	0.025604			Rtl5	0.849613	-0.235122	0.352889	0.0275482
Arap1	0.850104	-0.234289	0.344785	0.0256203			Pou2f2	0.849453	-0.235393	0.334936	0.0228816
Adprhl2	0.877973	-0.187752	0.344785	0.0256268			Slc25a1	0.849445	-0.235408	0.258176	0.00797608
Cobll1	0.796273	-0.328666	0.345359	0.0257068			Zxdc	0.848918	-0.236303	0.337729	0.0233459
Exosc6	0.0905353	-3.46538	0.345359	0.0257251			Tmem170	0.848743	-0.236601	0.332791	0.0212558
Plvap	0.753146	-0.408999	0.345359	0.0257463			Ufsp1	0.848735	-0.236614	0.271835	0.00997448
Dgkb	1.22893	0.297402	0.345359	0.0257562			Fam110b	0.848224	-0.237483	0.410365	0.044968
Mical1	0.785592	-0.348147	0.345359	0.0257724			Rhog	0.84813	-0.237642	0.426104	0.0499596
Chst7	0.632385	-0.661124	0.345359	0.0257817			Nckipsd	0.848129	-0.237644	0.351317	0.0272923
Apln	0.534011	-0.905059	0.345829	0.0258355			Gmppb	0.847958	-0.237936	0.412977	0.0456502
Msn	0.749088	-0.416793	0.34716	0.0259538			Col6a2	0.847804	-0.238197	0.332966	0.0213932
Cpxm2	2.05614	1.03994	0.347224	0.0259897			Ak5	0.847751	-0.238287	0.353097	0.0276116
Csrp3	1.62481	0.70027	0.347224	0.0260098			Evc	0.847015	-0.239541	0.344785	0.025375
Arf3	0.822168	-0.282495	0.347224	0.0260216			Borcs6	0.846895	-0.239745	0.412977	0.0455715
Bag3	0.540724	-0.887036	0.347224	0.0260665			Tvp23a	0.846512	-0.240397	0.356879	0.0292479
Ppih	1.1738	0.231185	0.347224	0.0260974			Atp2b3	0.846127	-0.241053	0.40819	0.0438529
Slc39a9	1.10694	0.146583	0.347224	0.0261305			Engase	0.84569	-0.2418	0.303423	0.0154895
Wdr5b	1.15732	0.210782	0.347224	0.0261408			Fam234b	0.84544	-0.242226	0.39088	0.0387988
Pdgfb	0.596999	-0.744201	0.347224	0.0261592			Ppp1r35	0.845261	-0.242531	0.394915	0.039836
Dgat2	0.816059	-0.293254	0.347224	0.0261944			Ino80b	0.844887	-0.24317	0.344101	0.0249271
Tmed10	1.08388	0.116209	0.347224	0.0262077			Pgp	0.844633	-0.243604	0.289064	0.0126951
Rnf19b	0.841688	-0.248642	0.347224	0.0262163			Nrarp	0.844303	-0.244166	0.412977	0.0456628
Cisd1	1.14066	0.18987	0.347224	0.026253			Pard6b	0.844083	-0.244543	0.280535	0.0110607
Matr3	1.17597	0.233851	0.347224	0.0262678			Sgsm1	0.844033	-0.244628	0.418384	0.047064
Cox8a	1.1707	0.227367	0.347224	0.0262736			Flot2	0.843668	-0.245252	0.359532	0.0303644
Pik3cd	0.834553	-0.260924	0.347224	0.0262941			Exoc3l	0.843636	-0.245308	0.280535	0.0110655
Optc	1.37032	0.454517	0.347224	0.0262963			Tmem191c	0.843562	-0.245435	0.0838688	0.000578846
Rnf114	1.08665	0.119889	0.347224	0.0263078			Fam219b	0.84347	-0.245592	0.191445	0.00342255
Nrn1	1.15457	0.207349	0.347224	0.026316			Pdlim7	0.842929	-0.246517	0.293005	0.0133159
Adgrl4	0.760797	-0.394417	0.347376	0.0263631			Sart1	0.842899	-0.246568	0.334357	0.0224642
Ulk2	1.08195	0.113635	0.347376	0.0263667			Zfp511	0.842511	-0.247233	0.303423	0.0153541
Phldb1	0.798922	-0.323873	0.347376	0.0263839			Vcl	0.842491	-0.247267	0.408513	0.044172
Lrrfip1	0.749208	-0.416561	0.347379	0.026403			Ccdc88b	0.842486	-0.247275	0.280629	0.011383
Pias4	0.84028	-0.251057	0.34771	0.026447			Mta3	0.84212	-0.247902	0.355146	0.0282055
Qrsl1	1.17845	0.23689	0.347941	0.0264951			Gng7	0.842086	-0.24796	0.406993	0.0434131
Jakmip2	1.12023	0.163797	0.347941	0.0265022			Plppr3	0.841957	-0.248181	0.331626	0.0209145
Slc35d1	1.15392	0.206542	0.348651	0.0265752			Insm1	0.841749	-0.248538	0.360559	0.0305156
Aqp4	1.2349	0.30439	0.349022	0.0266457			Rnf19b	0.841688	-0.248642	0.347224	0.0262163
Tnpo3	1.10601	0.14536	0.349022	0.0266576			Hmcn2	0.841386	-0.249161	0.418384	0.0470154
Hectd1	1.10053	0.138196	0.349022	0.0266642			Rell2	0.840985	-0.249848	0.301002	0.01481
Itgb8	1.21507	0.281035	0.349022	0.0267098			Pias4	0.84028	-0.251057	0.34771	0.026447
Phldb2	0.79904	-0.323661	0.349022	0.0267148			Zfp622	0.84002	-0.251505	0.289064	0.012793
Ccdc166	0.878099	-0.187545	0.349022	0.0267349			Trim27	0.839673	-0.2521	0.418511	0.0471882
Capn1	0.795787	-0.329547	0.349022	0.0267358			Gck	0.839574	-0.25227	0.293005	0.0133177
Antxr2	0.746178	-0.422408	0.349251	0.0267724			Mpnd	0.83924	-0.252844	0.332969	0.0214322
4933440N22Rik	1.8822	0.91242	0.349539	0.0268133			Rapgef3	0.839058	-0.253158	0.317799	0.0178778
Slc6a7	0.853476	-0.228577	0.350457	0.0269437			Dhx34	0.838374	-0.254334	0.387105	0.0368767
Atad1	1.16406	0.21917	0.350457	0.0269449			Tbc1d10a	0.838307	-0.25445	0.367778	0.0323766
Sorbs3	0.825108	-0.277345	0.350457	0.0269783			Gsto1	0.83815	-0.254719	0.344614	0.025102
Zfp770	1.16095	0.215304	0.350457	0.027002			Dok4	0.8374	-0.256011	0.280629	0.0112402
Gm9237	0.789128	-0.34167	0.350457	0.0270335			Mfng	0.836967	-0.256757	0.257074	0.00757616
Itga4	0.817564	-0.290596	0.350457	0.0270344			Rangap1	0.836944	-0.256796	0.294876	0.0134986
Nf1	1.14315	0.193018	0.350457	0.0270481			Grap2	0.836566	-0.257449	0.410279	0.0449198
Mettl15	1.21265	0.278159	0.350457	0.0270715			Diras1	0.836245	-0.258003	0.404393	0.0423149
Slc16a8	2.38792	1.25576	0.350457	0.0270842			Plekha4	0.836052	-0.258336	0.295548	0.0135645
H2ax	0.817949	-0.289916	0.350457	0.0270891			Basp1	0.835991	-0.258441	0.398776	0.040942
Lrrc75a	0.820722	-0.285034	0.350457	0.0270926			Sema5b	0.835558	-0.259188	0.422239	0.04873
Dynlt1b	1.28418	0.360846	0.350488	0.027114			Tbc1d9b	0.835502	-0.259284	0.301002	0.0147768
Gpm6b	1.12413	0.168803	0.350954	0.027188			Parp16	0.834959	-0.260222	0.38789	0.0372027
Clk2	0.903845	-0.145853	0.350954	0.0271999			L1cam	0.83489	-0.260342	0.422239	0.0487966
Keap1	0.85348	-0.22857	0.350954	0.0272331			Pik3cd	0.834553	-0.260924	0.347224	0.0262941
Fosl2	0.522041	-0.937765	0.350954	0.0272396			Eef2k	0.834118	-0.261677	0.316637	0.0174661
Arntl	1.06597	0.0921711	0.350954	0.0272451			Stk32c	0.833683	-0.26243	0.252692	0.00711848
Nckipsd	0.848129	-0.237644	0.351317	0.0272923			LOC118568718	0.833455	-0.262823	0.333178	0.0215208
Isca1	1.09997	0.137462	0.351672	0.0273481			2310033P09Rik	0.833095	-0.263446	0.175247	0.00291683
Ralgapb	1.09257	0.127723	0.352185	0.02744			Agrn	0.833034	-0.263552	0.37252	0.0331573
C1ql2	0.757135	-0.401377	0.352185	0.0274481			Gm46911	0.832899	-0.263787	0.195006	0.00356747
Proser3	0.805466	-0.312104	0.352185	0.0274552			Mib2	0.832848	-0.263875	0.289064	0.0126241
Olfr1033	0.77658	-0.364793	0.352667	0.0275118			H2-K1	0.832754	-0.264037	0.399294	0.0412727
Rtl5	0.849613	-0.235122	0.352889	0.0275482			Mob3c	0.832676	-0.264174	0.214194	0.00455304
Rabepk	1.14574	0.196283	0.353066	0.0275812			Ilrun	0.831776	-0.265733	0.409883	0.0447987
Ak5	0.847751	-0.238287	0.353097	0.0276116			Tubg1	0.831734	-0.265806	0.389307	0.0378016
Usp13	0.888113	-0.171185	0.353097	0.0276354			Noct	0.83137	-0.266438	0.332441	0.0211962
Iqgap1	0.877378	-0.188729	0.353097	0.027641			Abcf1	0.831197	-0.266738	0.356834	0.0284567
Mtmr1	1.14698	0.197845	0.353323	0.0276779			Otud7a	0.831169	-0.266787	0.280629	0.011326
Ttll4	1.11457	0.156486	0.353424	0.0277049			Inpp5d	0.831094	-0.266916	0.37252	0.0331545
Slc6a8	0.86549	-0.20841	0.353615	0.0277391			Mbd3	0.830278	-0.268333	0.412977	0.0455597
Ranbp2	1.14364	0.193637	0.353618	0.0277584			Yap1	0.82963	-0.269459	0.301002	0.0145844
Slc25a33	0.914918	-0.128285	0.35363	0.0277826			Ddit3	0.829527	-0.26964	0.10736	0.00090732
Wapl	1.12784	0.173561	0.35363	0.0278081			Usp35	0.829362	-0.269926	0.249564	0.0069222
Zfp110	1.13503	0.182727	0.35363	0.0278168			Cdc42bpg	0.8293	-0.270033	0.409846	0.0446257
Alg11	1.14128	0.190654	0.353805	0.0278498			Dact3	0.829245	-0.270129	0.344785	0.0255377
Aldh4a1	0.884572	-0.176948	0.353988	0.0278833			Slc35e4	0.829209	-0.270192	0.379216	0.0351298
Cyp4f15	1.51256	0.596988	0.354236	0.0279386			Arl8a	0.829204	-0.270201	0.404393	0.0426323
Gtpbp8	1.19715	0.259605	0.354236	0.0279413			Rnf112	0.829183	-0.270238	0.0685492	0.000386214
Pxmp2	1.29441	0.372296	0.355133	0.0280312			Mgme1	0.829021	-0.270519	0.344101	0.0245993
Scarf2	0.823441	-0.280264	0.355146	0.0280747			Ghdc	0.828532	-0.271371	0.236829	0.00622177
Slc16a9	1.3122	0.391987	0.355146	0.028127			Kcnj11	0.828523	-0.271386	0.418511	0.0473376
Lrrc69	1.19286	0.25443	0.355146	0.0281349			Prkch	0.828513	-0.271403	0.39891	0.0412114
Parp14	0.665714	-0.587025	0.355146	0.0281438			Exosc5	0.82849	-0.271443	0.344101	0.0249922
Rp1	1.13852	0.187158	0.355146	0.0281653			Sptbn4	0.828231	-0.271896	0.326835	0.0192056
Prxl2a	1.19087	0.252022	0.355146	0.0281778			Lmf2	0.827814	-0.272621	0.315014	0.0171702
Tpbgl	0.721528	-0.470873	0.355146	0.028197			Vegfa	0.827644	-0.272918	0.332441	0.0211974
Tdrd7	1.08949	0.123649	0.355146	0.028197			Ppfia3	0.827099	-0.273867	0.412977	0.0455451
Mta3	0.84212	-0.247902	0.355146	0.0282055			Asic1	0.826598	-0.274743	0.377396	0.0347567
Ssr2	1.14055	0.189735	0.355206	0.0282314			Anxa4	0.826568	-0.274794	0.363988	0.0315005
Cacng4	0.769593	-0.377833	0.355206	0.0282487			Osbpl10	0.826414	-0.275063	0.396038	0.0402511
Akain1	1.15052	0.202289	0.355425	0.0282853			Nefm	0.826328	-0.275214	0.38832	0.0373826
Hsf4	0.791011	-0.338231	0.356216	0.0283795			Coro1a	0.825643	-0.27641	0.404393	0.0422416
H2-Q9	0.641212	-0.641128	0.356216	0.0283869			Gpr157	0.825635	-0.276424	0.374672	0.0336631
Abcf1	0.831197	-0.266738	0.356834	0.0284567			Kbtbd11	0.825588	-0.276506	0.344101	0.0246983
Pde9a	1.14055	0.189732	0.356834	0.0284863			Cygb	0.825539	-0.276592	0.38419	0.0364434
Tusc3	1.12727	0.172833	0.356834	0.0284941			Sorbs3	0.825108	-0.277345	0.350457	0.0269783
Mbtps2	1.13478	0.182417	0.356879	0.0285186			Pgs1	0.824985	-0.277561	0.31341	0.016741
Olfr1564	2.28304	1.19096	0.356879	0.0285652			Tpm1	0.824916	-0.277682	0.170989	0.00277782
Uprt	1.15338	0.205868	0.356879	0.0285734			Larp6	0.824391	-0.278599	0.314854	0.0170639
Mtmr6	1.14495	0.19529	0.356879	0.0285815			Ptpn14	0.824081	-0.279142	0.421602	0.048289
Hgsnat	1.09278	0.128001	0.356879	0.0286808			Plxdc1	0.824014	-0.279259	0.390261	0.038404
Ccnj	1.09549	0.131574	0.356879	0.0286899			Dpf1	0.823615	-0.279957	0.409883	0.0448128
Setx	1.12026	0.163835	0.356879	0.0287006			Pheta1	0.823559	-0.280056	0.318603	0.0183728
Oxr1	1.0962	0.132507	0.356879	0.0287152			Scarf2	0.823441	-0.280264	0.355146	0.0280747
Nfil3	0.794867	-0.331214	0.356879	0.0287592			Cox4i2	0.823427	-0.280287	0.268993	0.00929144
Zranb1	1.17485	0.232482	0.356879	0.0287857			Epb41l1	0.823413	-0.280312	0.381883	0.0360181
Six3	0.755351	-0.404782	0.356879	0.0288239			Cdr2l	0.823332	-0.280454	0.360533	0.0304888
Dnajb14	1.1522	0.20439	0.356879	0.0288306			Tbl2	0.823007	-0.281024	0.304954	0.015678
Rps18	1.16456	0.219788	0.356879	0.0288477			Rbm17	0.823003	-0.281031	0.406993	0.0434563
Ppp6r3	1.08376	0.116047	0.356879	0.0288512			Sh3bp5	0.822887	-0.281233	0.229731	0.00581204
Atp13a3	1.14494	0.195277	0.356879	0.0288625			Tle6	0.82263	-0.281684	0.301002	0.0148897
Kpna1	1.12868	0.174642	0.356879	0.0288822			Pxylp1	0.822604	-0.28173	0.268919	0.00914796
Atg4d	0.883473	-0.178743	0.356879	0.0288823			Lix1l	0.822568	-0.281794	0.333617	0.0220009
Fxyd5	0.788646	-0.342551	0.356879	0.0289111			Arf3	0.822168	-0.282495	0.347224	0.0260216
Ccdc32	1.13652	0.184624	0.356879	0.0289208			Dbp	0.821487	-0.28369	0.380265	0.0354741
Tigar	1.1018	0.139859	0.356879	0.028929			P3h3	0.821151	-0.284281	0.00654823	8.86862e-06
Maged1	1.08616	0.119243	0.356879	0.0289313			Obscn	0.821036	-0.284482	0.341969	0.023954
Cript	1.12689	0.172342	0.356879	0.028962			Rassf1	0.820923	-0.284682	0.311879	0.0165748
Mal	0.712146	-0.489754	0.356879	0.0289746			Igfbp2	0.820768	-0.284953	0.316831	0.0175073
Kif26a	0.733349	-0.447429	0.356879	0.0289833			Lrrc75a	0.820722	-0.285034	0.350457	0.0270926
Hacd2	1.12098	0.164755	0.356879	0.029004			Thap7	0.820677	-0.285114	0.374672	0.033886
Nkap	1.13326	0.180479	0.356879	0.0290511			Bbc3	0.820594	-0.285259	0.295548	0.0136094
Anxa2	0.649663	-0.622237	0.356879	0.0290775			Zfr2	0.82052	-0.285389	0.317799	0.0177472
Icam5	0.733468	-0.447194	0.356879	0.0290808			Fbxo41	0.820462	-0.285491	0.398776	0.0411309
Gucy1b1	1.1398	0.188776	0.356879	0.0291026			Zfp395	0.820414	-0.285576	0.39891	0.0411954
Cnot8	1.11286	0.154274	0.356879	0.0291143			Arrb1	0.817989	-0.289846	0.344785	0.0253739
Dennd1b	1.17253	0.229622	0.356879	0.0291267			Map2k3	0.817971	-0.289878	0.228189	0.00573594
Smim11	1.21715	0.28351	0.356879	0.0291311			H2ax	0.817949	-0.289916	0.350457	0.0270891
Nelfe	0.864498	-0.210066	0.356879	0.0291456			Fam219a	0.817938	-0.289937	0.329316	0.0204243
Sema6c	0.874287	-0.193821	0.356879	0.0291999			Ngef	0.817841	-0.290107	0.265873	0.00866514
Ptgds	1.6491	0.721681	0.356879	0.0292024			Itga4	0.817564	-0.290596	0.350457	0.0270344
Stc2	0.688531	-0.538407	0.356879	0.0292218			Adam12	0.817366	-0.290945	0.303423	0.0153176
Opcml	1.16538	0.220797	0.356879	0.0292455			Fes	0.817309	-0.291047	0.333849	0.0222312
Tvp23a	0.846512	-0.240397	0.356879	0.0292479			Cacna1s	0.817192	-0.291252	0.153857	0.00203856
Sycp2	1.39392	0.47915	0.356879	0.0293176			Dgat2	0.816059	-0.293254	0.347224	0.0261944
Gm14305	1.24119	0.31172	0.356879	0.0293206			Scn2b	0.815953	-0.293443	0.380785	0.0357095
Fam13c	1.13789	0.186361	0.356879	0.0293673			Fmnl3	0.815192	-0.294788	0.327259	0.0196961
Stc1	0.807393	-0.308657	0.356879	0.029385			Dennd4b	0.814387	-0.296213	0.337869	0.0233997
Rsf1	1.11438	0.156239	0.356879	0.0293999			Mov10	0.813977	-0.29694	0.405471	0.0428477
Fads1	0.878122	-0.187507	0.356879	0.0294284			Cabp1	0.813871	-0.297128	0.227308	0.00568917
Matn4	0.443859	-1.17183	0.356879	0.0294338			Pde2a	0.813687	-0.297454	0.363021	0.0311099
Tmem260	1.10382	0.142506	0.356879	0.0294615			Gsg1l	0.813595	-0.297617	0.265873	0.00866711
Otor	0.745127	-0.424442	0.356879	0.029495			Cdin1	0.813486	-0.297811	0.259586	0.00819864
Slc23a2	1.08914	0.12319	0.356879	0.0294989			Obsl1	0.81338	-0.297999	0.398174	0.0407471
Polg	0.877639	-0.1883	0.356879	0.0295135			Tshz3	0.813333	-0.298082	0.196112	0.00368659
Mgll	0.883015	-0.17949	0.356879	0.0295227			Cald1	0.813278	-0.298179	0.344101	0.0245708
Gnpda1	1.12849	0.174391	0.356879	0.029543			Tspan33	0.813225	-0.298274	0.301002	0.014839
Gabrr3	1.21908	0.285795	0.356879	0.0295582			1700003E16Rik	0.813001	-0.298671	0.407155	0.043497
Sfpq	1.11623	0.158634	0.356879	0.0295598			Dbnl	0.812833	-0.298969	0.170989	0.00279558
Adamts12	0.738131	-0.438052	0.356879	0.0295708			Scn1b	0.812802	-0.299024	0.388245	0.0372702
Col8a1	1.45462	0.540638	0.356879	0.0295803			Fancf	0.812737	-0.299139	0.280535	0.0111085
Plscr4	1.28254	0.359001	0.356879	0.0296117			Kash5	0.812645	-0.299302	0.356879	0.0297297
Col4a3	1.33795	0.420025	0.356879	0.0296175			Capn5	0.811674	-0.301028	0.363021	0.0312321
Catsperd	0.753372	-0.408566	0.356879	0.0296238			Mgat4b	0.811328	-0.301642	0.301002	0.014787
Cilp2	0.767245	-0.382242	0.356879	0.0296446			Mast3	0.811226	-0.301824	0.358884	0.0302133
H1f10	0.733434	-0.447261	0.356879	0.029672			Atp1a1	0.810988	-0.302248	0.342356	0.0241061
Tmem33	1.12865	0.174598	0.356879	0.0297261			Fam111a	0.810854	-0.302486	0.426104	0.0497718
Sh3bp2	0.770087	-0.376906	0.356879	0.0297283			Ifnar2	0.81062	-0.302903	0.269753	0.00948109
Kash5	0.812645	-0.299302	0.356879	0.0297297			Neurl1a	0.810568	-0.302994	0.419408	0.0476688
Ccni	0.86994	-0.201013	0.356879	0.0297397			Mcm2	0.809828	-0.304312	0.244074	0.00657462
Casd1	1.15941	0.21339	0.356879	0.0297885			Mapk8ip1	0.80906	-0.305681	0.359532	0.0303246
C1qtnf6	0.787874	-0.343963	0.356879	0.0298016			Net1	0.808574	-0.306548	0.413129	0.045845
Pex13	1.16509	0.220441	0.356879	0.0298182			Xrcc3	0.808421	-0.306821	0.0819568	0.000559432
B3galt2	1.19101	0.252184	0.356879	0.0298318			Acvr1	0.808261	-0.307107	0.257074	0.00756625
Sh3bgr	0.777727	-0.362664	0.357834	0.0299559			Dusp23	0.808093	-0.307406	0.379748	0.0352202
Pik3r3	1.17424	0.231733	0.357834	0.0299695			Stc1	0.807393	-0.308657	0.356879	0.029385
Rhbdl2	0.677563	-0.561574	0.357834	0.0299698			Kcnmb4	0.807292	-0.308838	0.0934701	0.000708913
Ndufa4	1.15363	0.206181	0.35798	0.0300174			Pgam1	0.807233	-0.308944	0.280535	0.0109783
Nxt2	1.18311	0.242582	0.35798	0.0300207			Matk	0.806977	-0.3094	0.214194	0.00464528
Ccdc3	0.659613	-0.600308	0.358339	0.0300807			Flot1	0.806919	-0.309504	0.268919	0.00900794
Shisal2b	1.99899	0.999274	0.358339	0.0301051			Zdhhc9	0.806823	-0.309676	0.377132	0.0346711
Lonp1	0.882984	-0.17954	0.358339	0.0301091			Ogg1	0.806168	-0.310848	0.236445	0.00618684
Syn2	0.793012	-0.334586	0.358391	0.0301329			Cd34	0.805815	-0.311479	0.268919	0.0090805
Agbl5	0.894224	-0.161291	0.358884	0.0302023			Proser3	0.805466	-0.312104	0.352185	0.0274552
Mast3	0.811226	-0.301824	0.358884	0.0302133			Cpne2	0.805351	-0.312311	0.333617	0.0220731
Rnf183	1.29279	0.370484	0.359257	0.0302641			Dlc1	0.805147	-0.312675	0.288232	0.0122419
Mapk8ip1	0.80906	-0.305681	0.359532	0.0303246			Cacnb3	0.804683	-0.313507	0.334936	0.0230096
Pafah1b1	1.12414	0.168822	0.359532	0.0303356			Stat1	0.804382	-0.314048	0.381184	0.0358498
Flot2	0.843668	-0.245252	0.359532	0.0303644			Krt24	0.804286	-0.314219	0.363021	0.0311792
Exosc1	1.15773	0.2113	0.359532	0.0303663			Ddx54	0.803431	-0.315753	0.412977	0.0457075
Zyg11b	1.13191	0.178759	0.359532	0.0303847			Cnnm4	0.803427	-0.315761	0.404393	0.0423695
Cdr2l	0.823332	-0.280454	0.360533	0.0304888			Kndc1	0.803267	-0.316048	0.406993	0.0433953
Insm1	0.841749	-0.248538	0.360559	0.0305156			Pdxp	0.803142	-0.316274	0.240739	0.00640352
Lhfp	0.889188	-0.169439	0.360559	0.0305301			Bmp1	0.802858	-0.316782	0.389307	0.0381879
Sgk3	1.24304	0.313873	0.360931	0.0305811			Adap1	0.802805	-0.316878	0.233967	0.00605863
Ppp4r2	1.08855	0.122402	0.361265	0.0306289			BC048403	0.80231	-0.317769	0.364671	0.0317672
Ddx19b	1.09902	0.13622	0.361691	0.0306846			Epha8	0.801802	-0.318682	0.333178	0.021804
Lpin2	1.1498	0.201378	0.362033	0.0307333			Ephb6	0.80173	-0.318812	0.334936	0.0230394
Lgmn	1.10998	0.15054	0.362067	0.0307558			Fam81a	0.801303	-0.31958	0.317799	0.0179638
Rnf128	0.752608	-0.410029	0.362087	0.0307839			Psmd3	0.801062	-0.320013	0.418511	0.0473844
Prpf39	1.17958	0.238269	0.362087	0.0308021			Kcng4	0.800976	-0.32017	0.333178	0.0215694
Ociad1	1.09213	0.127151	0.362087	0.0308164			Lama2	0.800672	-0.320716	0.377132	0.0347119
Ocel1	0.78077	-0.35703	0.36258	0.0308861			Jph4	0.800611	-0.320827	0.333629	0.0221588
Rfx7	1.11357	0.155187	0.36258	0.0308981			Pgbd5	0.80031	-0.32137	0.343338	0.024273
Atpif1	1.16903	0.22531	0.36258	0.0309172			Tafa5	0.800247	-0.321482	0.311524	0.0164588
Rps6ka5	1.14009	0.189148	0.362814	0.0309615			Slc29a4	0.79963	-0.322595	0.344614	0.0251372
Ints14	1.12656	0.17192	0.363021	0.0310393			Egfl7	0.799617	-0.322619	0.327259	0.0197526
Phax	1.11158	0.152606	0.363021	0.0310655			Scarf1	0.799394	-0.323021	0.405761	0.0429963
Atp5b	1.08378	0.116075	0.363021	0.0310752			Phldb2	0.79904	-0.323661	0.349022	0.0267148
Rpl24	1.13871	0.187398	0.363021	0.0310787			Phldb1	0.798922	-0.323873	0.347376	0.0263839
Pde2a	0.813687	-0.297454	0.363021	0.0311099			Pakap	0.798766	-0.324156	0.334357	0.0225669
Slc8a1	1.12202	0.166095	0.363021	0.0311299			Dll4	0.798282	-0.32503	0.418511	0.0474456
Rho	1.10294	0.141349	0.363021	0.0311521			Srebf2	0.797576	-0.326307	0.406993	0.0433595
Nipsnap2	1.14323	0.19312	0.363021	0.0311529			Aldh7a1	0.797514	-0.326418	0.00226248	2.32879e-06
Krt24	0.804286	-0.314219	0.363021	0.0311792			Enc1	0.797274	-0.326853	0.199333	0.00389471
Atad3a	0.883849	-0.178128	0.363021	0.0312036			Itgam	0.796768	-0.327768	0.30084	0.014269
Plcxd3	1.50898	0.593573	0.363021	0.031224			Efna2	0.796687	-0.327916	0.388271	0.0373111
Capn5	0.811674	-0.301028	0.363021	0.0312321			Cobll1	0.796273	-0.328666	0.345359	0.0257068
Gys1	0.740987	-0.432479	0.363021	0.0312543			Gnl1	0.796156	-0.328876	0.390995	0.0390773
Rif1	1.13624	0.184262	0.363021	0.0312695			Capn1	0.795787	-0.329547	0.349022	0.0267358
Papss1	0.911335	-0.133946	0.363988	0.0313988			Nfil3	0.794867	-0.331214	0.356879	0.0287592
Zfp638	1.14332	0.193233	0.363988	0.0314537			Septin9	0.794809	-0.33132	0.391653	0.0392523
Bche	1.30793	0.387287	0.363988	0.0314941			Gnb2	0.794561	-0.33177	0.379748	0.0352032
Anxa4	0.826568	-0.274794	0.363988	0.0315005			Plekhg2	0.794481	-0.331915	0.422175	0.0486237
Pip4k2c	1.11206	0.15324	0.363988	0.0315298			Myl12a	0.794374	-0.33211	0.375496	0.0342424
Ntpcr	0.854594	-0.226689	0.363988	0.0315378			Lxn	0.794223	-0.332384	0.426053	0.0495781
Micos10	1.13201	0.178882	0.363988	0.031539			Mmp11	0.793881	-0.333005	0.381184	0.0358878
Baz1a	0.66637	-0.585605	0.363988	0.0315408			Cast	0.793803	-0.333147	0.0612015	0.000323951
Ankrd12	1.11778	0.160631	0.363988	0.0315681			Trip10	0.793714	-0.33331	0.280629	0.0112091
Tmem30a	1.1118	0.152899	0.363988	0.0315697			Cchcr1	0.793611	-0.333495	0.40012	0.0414979
Bmpr1a	1.12389	0.168506	0.36455	0.0316453			Nectin2	0.793554	-0.3336	0.344785	0.025385
Mpp4	1.11909	0.162322	0.36455	0.031658			Sap30	0.793338	-0.333992	0.301002	0.0147918
Pcare	0.865019	-0.209196	0.36459	0.0316824			Rgs5	0.793134	-0.334363	0.193469	0.00347969
Parp8	1.1327	0.179761	0.36459	0.0317135			Galk1	0.793113	-0.334401	0.39088	0.0389444
Zbtb6	1.19504	0.257061	0.36459	0.0317207			Syn2	0.793012	-0.334586	0.358391	0.0301329
Zdhhc21	1.15216	0.204341	0.364594	0.0317407			Anxa1	0.792057	-0.336323	0.23093	0.00591744
BC048403	0.80231	-0.317769	0.364671	0.0317672			Capn2	0.791938	-0.336541	0.303423	0.0154543
Ndufb4	1.17581	0.23366	0.364733	0.0318034			Kdm4b	0.791872	-0.336661	0.265873	0.00860462
Ap1g1	1.09091	0.125537	0.364733	0.0318121			Stac2	0.791489	-0.337359	0.380265	0.035471
Dnajc19	1.16217	0.216823	0.365489	0.0318979			Rhob	0.791212	-0.337864	0.409846	0.0446455
Foxf2	0.693155	-0.528749	0.365598	0.0319272			Sema3b	0.791208	-0.337872	0.418511	0.0474
Usp47	1.12078	0.164504	0.365635	0.0319502			Cers1	0.791025	-0.338205	0.38789	0.0371799
Pdpk1	1.10636	0.145818	0.365776	0.0319824			Hsf4	0.791011	-0.338231	0.356216	0.0283795
Ttc39b	1.15303	0.205428	0.366114	0.0320449			Ube2l6	0.790978	-0.338291	0.383013	0.0362391
Crabp2	1.52929	0.612866	0.366114	0.0320662			Slc38a11	0.7906	-0.33898	0.329926	0.0206796
E4f1	0.917753	-0.123822	0.366114	0.0320714			Myo1e	0.790398	-0.339349	0.400055	0.0414373
Dync1li2	1.12776	0.173461	0.367076	0.0321833			Ccnd2	0.790288	-0.33955	0.280629	0.0113179
Slc12a6	1.11278	0.154171	0.367076	0.0321954			Src	0.789846	-0.340356	0.332966	0.02135
Napg	1.1201	0.163628	0.367521	0.03227			Gckr	0.789339	-0.341283	0.146355	0.00185469
Abcc3	0.706906	-0.500409	0.367521	0.0322926			Prima1	0.789217	-0.341507	0.376003	0.0344247
Gpalpp1	1.12216	0.166277	0.367521	0.0322942			Gm9237	0.789128	-0.34167	0.350457	0.0270335
Pphln1	1.10809	0.148081	0.367778	0.0323545			Fxyd5	0.788646	-0.342551	0.356879	0.0289111
Synpr	1.14577	0.196315	0.367778	0.0323744			Ppic	0.788627	-0.342585	0.301002	0.0147795
Tbc1d10a	0.838307	-0.25445	0.367778	0.0323766			C1qtnf6	0.787874	-0.343963	0.356879	0.0298016
Scnn1a	0.695591	-0.523688	0.36803	0.0324187			Lamb1	0.786573	-0.346348	0.334357	0.0224374
Gng8	1.56956	0.65036	0.368335	0.0324655			Vav2	0.786262	-0.346917	0.124879	0.00135981
2610524H06Rik	1.18102	0.240028	0.368458	0.0324963			Flt1	0.786261	-0.34692	0.419926	0.0477837
Gtpbp10	1.20776	0.272331	0.368869	0.0325526			Wipf1	0.786035	-0.347334	0.381184	0.0358522
P4ha1	0.854732	-0.226456	0.370247	0.0326942			Ache	0.786012	-0.347377	0.214194	0.00459957
Zkscan8	1.13668	0.184832	0.370282	0.0327575			Mical1	0.785592	-0.348147	0.345359	0.0257724
Lrrc45	0.888319	-0.170851	0.370282	0.0327578			Gm6958	0.785526	-0.34827	0.162561	0.00247843
Rc3h1	1.14049	0.189648	0.370282	0.0327741			Grin2d	0.78518	-0.348905	0.38789	0.0370936
Nhlrc2	1.10589	0.145204	0.370282	0.0327776			Ampd3	0.784913	-0.349396	0.216757	0.0047675
Msantd2	1.12167	0.165642	0.371092	0.0328809			Frmd8	0.784456	-0.350235	0.381911	0.0360734
Mmab	0.895906	-0.15858	0.371092	0.0328895			Vwa1	0.784287	-0.350546	0.391229	0.0391462
Axin1	0.863706	-0.211388	0.371478	0.0329438			Il10rb	0.784219	-0.350671	0.195895	0.00363484
Mocs3	0.860719	-0.216386	0.371565	0.0329717			Syde1	0.783553	-0.351896	0.284498	0.0119426
Slc11a1	0.702922	-0.508563	0.372039	0.0330338			Rtn4rl2	0.783544	-0.351914	0.289064	0.0127364
Acad8	1.13207	0.178963	0.372496	0.0330946			Ehbp1l1	0.783347	-0.352276	0.284989	0.0119896
Inpp5d	0.831094	-0.266916	0.37252	0.0331545			Fgfrl1	0.782683	-0.3535	0.324105	0.0189418
Brms1l	1.12146	0.165375	0.37252	0.0331559			N4bp3	0.782655	-0.353551	0.3748	0.0341094
Agrn	0.833034	-0.263552	0.37252	0.0331573			Slc24a3	0.782619	-0.353618	0.416349	0.0464871
Hook3	1.16384	0.218894	0.372591	0.0331838			Dnaaf1	0.782385	-0.354049	0.422239	0.0487429
Tsc1	1.09721	0.133837	0.373	0.0332588			Acvrl1	0.781832	-0.355069	0.39754	0.040553
Adgrf2	1.27598	0.351601	0.373	0.0332682			Igfbp7	0.781811	-0.355108	0.280629	0.0112746
Tmem169	1.11672	0.159264	0.373	0.0332826			Rps6ka1	0.781333	-0.35599	0.421602	0.0484643
Ttc5	1.13397	0.181377	0.373	0.0333181			Ocel1	0.78077	-0.35703	0.36258	0.0308861
Nploc4	0.881401	-0.182129	0.373	0.0333374			Recql4	0.779984	-0.358483	0.289064	0.0128439
Copb2	1.14671	0.197496	0.373	0.0333414			Itga9	0.779608	-0.359179	0.320258	0.0185468
Caml	1.09899	0.136178	0.373368	0.0333946			Neurod2	0.779421	-0.359524	0.328883	0.0202044
Zfp329	1.14485	0.195157	0.374467	0.033517			Epop	0.779344	-0.359668	0.426104	0.0497048
Tecr	1.14363	0.193625	0.374467	0.0335335			Gm5460	0.779318	-0.359716	0.214968	0.00469322
Golph3	1.09318	0.128528	0.374672	0.0336107			Inf2	0.778779	-0.360713	0.218758	0.00514962
Ccdc181	1.09101	0.125667	0.374672	0.0336598			Crip1	0.778582	-0.361079	0.344101	0.0249708
Gpr157	0.825635	-0.276424	0.374672	0.0336631			Dcaf12l1	0.778097	-0.361977	0.141177	0.00168652
Nicn1	1.09874	0.135847	0.374672	0.0336841			Spata13	0.778072	-0.362025	0.402326	0.0418842
Btbd7	1.11643	0.158892	0.374672	0.0337126			Actn1	0.777968	-0.362217	0.381184	0.035795
Utp4	1.11821	0.161188	0.374672	0.0337324			Sh3bgr	0.777727	-0.362664	0.357834	0.0299559
1700094D03Rik	1.15714	0.210568	0.374672	0.0337816			Lgals1	0.77747	-0.36314	0.316637	0.0174795
Dok1	0.687783	-0.539974	0.374672	0.033807			Olfr1033	0.77658	-0.364793	0.352667	0.0275118
Ankmy2	1.13459	0.182176	0.374672	0.0338078			Lingo1	0.776421	-0.365089	0.333617	0.0220443
Bik	0.465656	-1.10266	0.374672	0.0338094			Plod1	0.775795	-0.366252	0.257074	0.00754526
Cdh3	1.51274	0.597162	0.374672	0.0338368			Sbno2	0.775506	-0.366789	0.408847	0.04432
Zzz3	1.11229	0.153527	0.374672	0.0338505			Hebp1	0.775359	-0.367063	0.418987	0.0475755
Eif3e	1.15584	0.208939	0.374672	0.0338526			Gpr4	0.774593	-0.368489	0.404393	0.0425488
Noc2l	0.884813	-0.176556	0.374672	0.033862			Arap3	0.774509	-0.368646	0.310106	0.0160979
Thap7	0.820677	-0.285114	0.374672	0.033886			Dap	0.77441	-0.368831	0.190924	0.00339757
Bbs9	1.10726	0.146995	0.374672	0.0338968			Timeless	0.774375	-0.368895	0.252692	0.00711351
Igip	1.20594	0.270159	0.37476	0.0339252			Syngr3	0.774373	-0.368899	0.162561	0.00249227
Kyat3	1.28439	0.361079	0.3748	0.0339575			Syt13	0.774327	-0.368985	0.341955	0.023929
Nr2c2	1.10483	0.143829	0.3748	0.0340082			P2rx7	0.773964	-0.369661	0.344101	0.0248478
Fsd1l	1.16211	0.216744	0.3748	0.0340265			Dhcr24	0.77389	-0.3698	0.338728	0.02351
Pgr	1.32867	0.409983	0.3748	0.0340403			Esyt1	0.773023	-0.371416	0.227308	0.00566935
Prox1	1.14644	0.197163	0.3748	0.034099			LOC118568020	0.772966	-0.371523	0.28063	0.0115086
N4bp3	0.782655	-0.353551	0.3748	0.0341094			Rnf208	0.772593	-0.37222	0.303423	0.0155246
Atp2a1	0.631386	-0.663405	0.3748	0.0341138			Il3ra	0.772345	-0.372683	0.329316	0.0203581
Gnpat	1.09414	0.129801	0.3748	0.0341318			Cavin3	0.772093	-0.373154	0.30084	0.0144876
Wdr17	1.15706	0.210466	0.375496	0.0342392			Git1	0.771803	-0.373696	0.334357	0.0225832
Myl12a	0.794374	-0.33211	0.375496	0.0342424			Vat1	0.771797	-0.373707	0.344101	0.0247598
Sfrp5	2.06618	1.04697	0.375496	0.0342562			Chrna5	0.771793	-0.373714	0.327259	0.0193357
Cpne8	1.15491	0.207785	0.375529	0.0342868			LOC118567336	0.771646	-0.373988	0.327259	0.019719
Zfp518a	1.21487	0.280803	0.375529	0.0342999			Gas2l1	0.771509	-0.374246	0.195895	0.00365642
Mfsd2a	1.35983	0.443425	0.375606	0.0343273			Tap2	0.771106	-0.374998	0.418987	0.0475647
Usf3	1.12764	0.173307	0.375995	0.0343832			Emcn	0.770317	-0.376475	0.255158	0.00732532
Meiosin	0.736791	-0.440673	0.376003	0.0344131			Sh3bp2	0.770087	-0.376906	0.356879	0.0297283
Prima1	0.789217	-0.341507	0.376003	0.0344247			Zap70	0.769927	-0.377206	0.304049	0.0156151
2310061I04Rik	0.910344	-0.135516	0.376055	0.0344581			Stab1	0.769676	-0.377677	0.254539	0.00721187
Dhx9	1.1193	0.162594	0.376055	0.0344702			Cacng4	0.769593	-0.377833	0.355206	0.0282487
Ap5s1	0.880162	-0.18416	0.377091	0.0345971			D17H6S56E-5	0.769232	-0.378509	0.327259	0.0196817
B3galt1	1.12842	0.174298	0.377091	0.034606			Plb1	0.768829	-0.379265	0.279839	0.0108818
Zdhhc9	0.806823	-0.309676	0.377132	0.0346711			Synm	0.768372	-0.380122	0.255076	0.00729618
Scoc	1.12035	0.163944	0.377132	0.0346781			Myadm	0.76796	-0.380896	0.280535	0.0109817
Etf1	1.10262	0.140942	0.377132	0.0346934			Arid5b	0.767921	-0.38097	0.3803	0.0355129
Gm10157	2.2455	1.16704	0.377132	0.0347019			Tgfa	0.767881	-0.381045	0.426104	0.0498366
Lama2	0.800672	-0.320716	0.377132	0.0347119			Gm13889	0.767632	-0.381513	0.318278	0.0181115
Asic1	0.826598	-0.274743	0.377396	0.0347567			Tnip1	0.767568	-0.381634	0.271835	0.0100108
Fbxl4	1.17573	0.233555	0.378221	0.0348531			Cilp2	0.767245	-0.382242	0.356879	0.0296446
Pqbp1	1.09111	0.125796	0.378332	0.0348838			Sox2	0.766992	-0.382716	0.382941	0.0362009
Bbs2	1.09786	0.134695	0.378755	0.0349434			Asb2	0.766761	-0.383151	0.327259	0.0195649
Armc8	1.10908	0.149365	0.378945	0.0350104			Pfkl	0.766389	-0.383852	0.163862	0.0025566
Sp1	1.12921	0.175315	0.378945	0.0350358			Cenpa	0.766307	-0.384005	0.333617	0.0219311
Zfp111	1.13798	0.186472	0.378945	0.0350482			Sh3pxd2a	0.765785	-0.384989	0.300219	0.0140561
Gmppa	0.907608	-0.139859	0.378945	0.0350612			Tmem151a	0.765695	-0.385158	0.329316	0.0204351
2700049A03Rik	1.09407	0.129708	0.378945	0.0350635			Cyba	0.765388	-0.385737	0.406993	0.0433978
Pex6	0.852992	-0.229397	0.379216	0.0351225			Sipa1l2	0.765327	-0.385853	0.344785	0.0253707
Slc35e4	0.829209	-0.270192	0.379216	0.0351298			Trim72	0.765299	-0.385904	0.422239	0.0487703
Gnb2	0.794561	-0.33177	0.379748	0.0352032			Pcdhga1	0.765016	-0.386438	0.037305	0.000140497
Dusp23	0.808093	-0.307406	0.379748	0.0352202			Eva1b	0.764477	-0.387455	0.299302	0.0139606
Zfp799	1.15107	0.202982	0.379794	0.0352633			E2f6	0.764121	-0.388127	0.331982	0.021061
Rps2	1.13428	0.181776	0.379794	0.0352674			Sulf2	0.763499	-0.389301	0.422239	0.0488806
Mpdu1	1.10145	0.1394	0.379794	0.035302			Nrp2	0.763317	-0.389645	0.199333	0.00390846
Dock4	1.11667	0.159199	0.379794	0.0353067			Tmem204	0.762536	-0.391123	0.329316	0.0204167
Ctdspl2	1.14088	0.190143	0.380265	0.0353899			Sncb	0.761902	-0.392323	0.323364	0.0188318
Stard3	0.899424	-0.152926	0.380265	0.0354111			Laptm5	0.761844	-0.392432	0.328883	0.0199664
Gm9195	1.1872	0.247558	0.380265	0.0354559			Fgd3	0.761842	-0.392437	0.421602	0.0482836
Stac2	0.791489	-0.337359	0.380265	0.035471			Niban2	0.761831	-0.392457	0.272605	0.0101743
Zdhhc18	0.854815	-0.226315	0.380265	0.0354711			Fgd5	0.761514	-0.393058	0.313483	0.0168298
Dbp	0.821487	-0.28369	0.380265	0.0354741			Samd1	0.761349	-0.39337	0.268993	0.00918591
Arid5b	0.767921	-0.38097	0.3803	0.0355129			Arl5c	0.760952	-0.394123	0.243618	0.00652597
Utp14b	1.15784	0.21143	0.3803	0.0355552			Adgrl4	0.760797	-0.394417	0.347376	0.0263631
Lrp5	0.703407	-0.507569	0.3803	0.0355728			Ssc5d	0.760154	-0.395637	0.224494	0.00549712
Gbp7	0.755084	-0.405291	0.3803	0.0355915			Gpr12	0.759561	-0.396761	0.332966	0.0213342
Mfsd14b	1.12725	0.172813	0.3803	0.0356004			Vav1	0.759421	-0.397027	0.414824	0.0461814
Rp9	0.860066	-0.21748	0.3803	0.0356203			Nrgn	0.759157	-0.39753	0.280629	0.0112301
Epor	0.699464	-0.515678	0.3803	0.0356215			Pld4	0.75877	-0.398266	0.218696	0.00512044
6430571L13Rik	1.10503	0.144089	0.38058	0.0356684			Nkd1	0.7586	-0.398588	0.39088	0.0386686
Scn2b	0.815953	-0.293443	0.380785	0.0357095			2310022B05Rik	0.758438	-0.398898	0.389307	0.0381607
Hsp90b1	0.875499	-0.191822	0.380785	0.0357289			Dok7	0.757944	-0.399838	0.257444	0.00780146
Actn1	0.777968	-0.362217	0.381184	0.035795			Top2a	0.757933	-0.399858	0.381184	0.0358294
Top2a	0.757933	-0.399858	0.381184	0.0358294			Ets1	0.757847	-0.400021	0.327259	0.0197572
Stat1	0.804382	-0.314048	0.381184	0.0358498			C1ql2	0.757135	-0.401377	0.352185	0.0274481
Wipf1	0.786035	-0.347334	0.381184	0.0358522			Abtb2	0.756709	-0.402189	0.318603	0.0182927
Mmp11	0.793881	-0.333005	0.381184	0.0358878			Macrod1	0.756675	-0.402255	0.301002	0.0148571
Klhl6	0.746012	-0.42273	0.381184	0.0359047			Pcdh12	0.755687	-0.404139	0.344614	0.0251474
Zfp738	1.17706	0.235188	0.381184	0.0359109			Dqx1	0.755542	-0.404416	0.405715	0.0429694
Mpp7	1.19168	0.252991	0.381525	0.0359637			Six3	0.755351	-0.404782	0.356879	0.0288239
Epb41l1	0.823413	-0.280312	0.381883	0.0360181			Jph3	0.755237	-0.404999	0.318603	0.0183082
Kdm5a	1.10439	0.143245	0.381911	0.0360434			Eya2	0.75522	-0.405032	0.289064	0.0125937
Frmd8	0.784456	-0.350235	0.381911	0.0360734			Gbp7	0.755084	-0.405291	0.3803	0.0355915
Memo1	1.10166	0.139675	0.381911	0.0360829			Gimap6	0.753853	-0.407644	0.289064	0.0125258
Sox2	0.766992	-0.382716	0.382941	0.0362009			Sez6l	0.753604	-0.408122	0.426053	0.0495768
Ube2l6	0.790978	-0.338291	0.383013	0.0362391			Ntrk1	0.753589	-0.40815	0.318278	0.0181563
Tasor	1.15996	0.214074	0.383013	0.0362492			Catsperd	0.753372	-0.408566	0.356879	0.0296238
Rnf169	1.09058	0.125091	0.383174	0.0362852			Cntnap1	0.753317	-0.408671	0.333617	0.0220439
Clvs1	1.13708	0.185334	0.383198	0.0363082			Rnd1	0.753151	-0.408989	0.18082	0.00305919
Cygb	0.825539	-0.276592	0.38419	0.0364434			LOC118567927	0.753147	-0.408997	0.280629	0.0111709
Exoc3l2	0.658499	-0.602747	0.38419	0.0364438			Plvap	0.753146	-0.408999	0.345359	0.0257463
Braf	1.12224	0.166375	0.384638	0.0365072			Grm4	0.753033	-0.409214	0.410656	0.04505
Fam163b	0.745058	-0.424575	0.38515	0.0366033			Rnf128	0.752608	-0.410029	0.362087	0.0307839
Entpd4b	1.26711	0.341539	0.38515	0.0366183			Cnnm1	0.752453	-0.410326	0.292786	0.0132651
Pias2	1.09999	0.137493	0.385606	0.0366826			Cryzl2	0.752323	-0.410576	0.218321	0.0050139
Nfkbie	0.723169	-0.467595	0.387105	0.0368481			Cnmd	0.752223	-0.410767	0.0934701	0.00070266
Dhx34	0.838374	-0.254334	0.387105	0.0368767			Kcnh1	0.751668	-0.411833	0.310106	0.0160845
Atp11b	1.12941	0.175571	0.387105	0.0368881			Emp2	0.751569	-0.412023	0.312318	0.0166319
Mcts2	1.16937	0.225728	0.387508	0.0369685			Sema4f	0.75156	-0.41204	0.0327385	0.000108188
Strn3	1.11771	0.160552	0.38789	0.0370416			Myh7b	0.751235	-0.412664	0.0327385	0.000102444
Gpr156	1.20786	0.272457	0.38789	0.0370721			Lamc1	0.750844	-0.413415	0.327259	0.0193504
Grin2d	0.78518	-0.348905	0.38789	0.0370936			Cracd	0.750077	-0.414889	0.328883	0.0200626
Nyap2	1.18382	0.243446	0.38789	0.0371199			Arhgdib	0.749912	-0.415208	0.0980783	0.000765116
Vars2	0.883441	-0.178795	0.38789	0.0371425			Irf9	0.749858	-0.41531	0.224794	0.00555147
Ikzf4	0.868706	-0.20306	0.38789	0.037148			Sel1l3	0.749772	-0.415477	0.142815	0.00175627
Cers1	0.791025	-0.338205	0.38789	0.0371799			Swap70	0.7493	-0.416385	0.145675	0.00182301
Parp16	0.834959	-0.260222	0.38789	0.0372027			Lrrfip1	0.749208	-0.416561	0.347379	0.026403
Gstm1	1.12021	0.163774	0.38789	0.0372067			Msn	0.749088	-0.416793	0.34716	0.0259538
Gvin2	0.490361	-1.02808	0.38789	0.0372151			Polr2a	0.748977	-0.417006	0.289064	0.012419
Scn1b	0.812802	-0.299024	0.388245	0.0372702			Galnt9	0.748825	-0.417299	0.275874	0.0104185
Efna2	0.796687	-0.327916	0.388271	0.0373111			LOC118567557	0.748436	-0.41805	0.390261	0.0384151
Elovl4	1.09225	0.127299	0.388271	0.0373148			Irf1	0.748227	-0.418452	0.204347	0.00415136
Lgals9	0.734983	-0.444217	0.38832	0.0373427			Zfp365	0.748118	-0.418663	3.35333e-05	1.35479e-08
Cog6	1.11966	0.16306	0.38832	0.0373741			Rras	0.747356	-0.420133	0.329316	0.0205295
Nefm	0.826328	-0.275214	0.38832	0.0373826			Lrrc2	0.747181	-0.42047	0.390953	0.0390047
Tmub1	0.863756	-0.211305	0.388421	0.0374133			Antxr2	0.746178	-0.422408	0.349251	0.0267724
Mtfr1	1.1234	0.16787	0.388571	0.0374488			Klhl6	0.746012	-0.42273	0.381184	0.0359047
Khdc4	1.11339	0.154954	0.388809	0.0374995			Cda	0.745979	-0.422794	0.343338	0.0242548
F11r	0.855669	-0.224875	0.388809	0.0375139			Slc16a11	0.745901	-0.422944	0.311096	0.0163477
Mex3c	1.08937	0.123497	0.389103	0.0375644			Dnah17	0.745219	-0.424263	0.289064	0.0124579
Prkd3	1.10874	0.148919	0.389103	0.0376043			Otor	0.745127	-0.424442	0.356879	0.029495
Akirin1	1.10129	0.139195	0.389103	0.0376161			Fam163b	0.745058	-0.424575	0.38515	0.0366033
Rbm3	1.3479	0.430712	0.389103	0.0376432			Krt1	0.74492	-0.424843	0.398776	0.0409003
Fndc3a	1.10132	0.139231	0.389103	0.0376476			Arid5a	0.74475	-0.425172	0.334926	0.0228618
Pwp2	0.872693	-0.196453	0.389184	0.0376765			Spatc1l	0.744112	-0.426408	0.396038	0.0402606
Pisd	1.13479	0.182421	0.389307	0.0377279			Jun	0.743597	-0.427407	0.269204	0.00933726
Adamts13	1.25854	0.331746	0.389307	0.0377951			Gadd45g	0.743292	-0.427999	0.132082	0.00151433
Tubg1	0.831734	-0.265806	0.389307	0.0378016			Kif14	0.742556	-0.429429	0.409883	0.0448542
LOC118568783	1.13889	0.187626	0.389307	0.0378021			Acta1	0.742438	-0.429658	0.409883	0.04483
Tnpo1	1.12267	0.166928	0.389307	0.0378249			Panx2	0.742374	-0.429782	0.303423	0.0155665
Lef1	0.652773	-0.615346	0.389307	0.0378328			Myl9	0.742096	-0.430323	0.330956	0.020816
Tmem129	1.1107	0.15147	0.389307	0.0378568			Bcar3	0.74197	-0.430567	0.0719785	0.000421132
Ncoa7	1.10363	0.142262	0.389307	0.0378678			Fam43a	0.741498	-0.431486	0.293582	0.01337
Gm16867	2.98904	1.57968	0.389307	0.0379001			Ptpn6	0.741104	-0.432251	0.342356	0.0240986
Skp1	1.12856	0.174485	0.389307	0.0379039			Igfbp5	0.741103	-0.432254	0.127313	0.00139336
Tmem143	0.882173	-0.180866	0.389307	0.0379744			Gys1	0.740987	-0.432479	0.363021	0.0312543
Tsr2	1.08639	0.119537	0.389307	0.0380265			Kank2	0.740337	-0.433746	0.303423	0.015357
Eea1	1.11922	0.16249	0.389307	0.0380633			Ppp1r18	0.74033	-0.433759	0.257074	0.00756592
Arl5b	1.12192	0.165976	0.389307	0.0380732			E2f1	0.739966	-0.434469	0.325772	0.019086
Far1	1.15481	0.20766	0.389307	0.0380999			S1pr2	0.739702	-0.434984	0.162561	0.00240559
Ppp1r3g	0.653593	-0.613536	0.389307	0.0381077			Ccnd1	0.7396	-0.435182	0.214194	0.00458236
Mgst1	1.24697	0.31843	0.389307	0.0381168			Cacna1i	0.739187	-0.435988	0.395042	0.0398916
Degs1	1.15089	0.202749	0.389307	0.0381426			Myo1d	0.738985	-0.436384	0.295548	0.0136106
Dclk3	0.693021	-0.529028	0.389307	0.0381434			Adamts12	0.738131	-0.438052	0.356879	0.0295708
Cdc37l1	1.10878	0.148973	0.389307	0.0381529			Phlda1	0.737426	-0.43943	0.30084	0.0142167
Eif1b	0.870861	-0.199486	0.389307	0.0381571			Rspo4	0.736986	-0.440291	0.404393	0.0426293
2310022B05Rik	0.758438	-0.398898	0.389307	0.0381607			Meiosin	0.736791	-0.440673	0.376003	0.0344131
Bmp1	0.802858	-0.316782	0.389307	0.0381879			Pdgfrb	0.736357	-0.441523	0.404393	0.042188
Bst2	0.641218	-0.641113	0.389307	0.0381946			Cyp26a1	0.736002	-0.442219	0.422239	0.0487582
Cysltr1	1.76709	0.821375	0.38947	0.0382318			Prrx1	0.735596	-0.443014	0.333629	0.0221425
Fcho1	0.898393	-0.154581	0.389706	0.038276			Egln1	0.735524	-0.443155	0.162561	0.00244366
Atp8a2	1.13246	0.17946	0.390261	0.0383532			Mcam	0.735187	-0.443817	0.344101	0.0245118
Kyat1	1.11086	0.151671	0.390261	0.0383853			Gucy2g	0.735126	-0.443936	0.344785	0.0254276
Plxdc1	0.824014	-0.279259	0.390261	0.038404			Lgals9	0.734983	-0.444217	0.38832	0.0373427
LOC118567557	0.748436	-0.41805	0.390261	0.0384151			Rasgef1c	0.734915	-0.444352	0.418384	0.0470938
Dnajc6	1.09383	0.129391	0.390801	0.0384956			Tnfrsf1a	0.734854	-0.44447	0.395586	0.0400988
Rbmx	1.10852	0.148638	0.390801	0.0385106			Samd4	0.734364	-0.445433	0.333849	0.0222445
Dpp6	0.862515	-0.213379	0.39088	0.0385799			Uaca	0.73385	-0.446443	0.116134	0.00114838
Golm2	1.1177	0.160538	0.39088	0.0386268			Icam5	0.733468	-0.447194	0.356879	0.0290808
Kcnt2	1.36911	0.453241	0.39088	0.0386297			H1f10	0.733434	-0.447261	0.356879	0.029672
Nkd1	0.7586	-0.398588	0.39088	0.0386686			Kif26a	0.733349	-0.447429	0.356879	0.0289833
Gramd1a	0.883597	-0.178539	0.39088	0.0386893			Gpr37l1	0.733215	-0.447693	0.289064	0.0127545
Gpr180	1.12536	0.170386	0.39088	0.0387179			Slc12a4	0.732979	-0.448156	0.333617	0.0220857
Rab3c	1.18961	0.250491	0.39088	0.0387631			Fgf11	0.732823	-0.448463	0.155593	0.00212414
Rps20	1.16014	0.214297	0.39088	0.0387751			Rcor2	0.732765	-0.448577	0.200736	0.00395838
Trim33	1.11199	0.153137	0.39088	0.0387823			Cdh22	0.732714	-0.448678	0.289064	0.0125925
Ncald	1.09037	0.12482	0.39088	0.0387894			Gm8909	0.732382	-0.449332	0.39088	0.0387922
Gm8909	0.732382	-0.449332	0.39088	0.0387922			Efhd2	0.732187	-0.449715	0.289064	0.0127066
Fam234b	0.84544	-0.242226	0.39088	0.0387988			Specc1	0.731702	-0.450672	0.140972	0.00165724
Kri1	0.894157	-0.161399	0.39088	0.0388321			Grap	0.731682	-0.450711	0.193841	0.00349723
Mcts1	1.18076	0.239719	0.39088	0.0388383			Adgrg1	0.731273	-0.451518	0.398776	0.041118
Apba3	0.890877	-0.166702	0.39088	0.0389184			Pfkfb3	0.730828	-0.452397	0.257444	0.00777011
Mtg2	0.893394	-0.162631	0.39088	0.0389229			Cdh23	0.730813	-0.452426	0.329316	0.0203656
Arid3c	0.708952	-0.49624	0.39088	0.0389245			Ets2	0.73044	-0.453162	0.268919	0.00900156
Septin6	1.10857	0.148698	0.39088	0.0389306			Tgfb1i1	0.730045	-0.453942	0.334926	0.0228588
Cep57	1.14858	0.199848	0.39088	0.038933			Iffo2	0.729643	-0.454738	0.268919	0.0090606
Galk1	0.793113	-0.334401	0.39088	0.0389444			Spry1	0.729517	-0.454986	0.162561	0.00245179
Sntb2	1.19357	0.255286	0.39088	0.038963			Cbln1	0.72935	-0.455317	0.289064	0.012441
Lrrc2	0.747181	-0.42047	0.390953	0.0390047			Meox1	0.729237	-0.45554	0.298265	0.0138263
Cyp46a1	0.885928	-0.174739	0.390953	0.0390127			Vamp5	0.729103	-0.455806	0.312616	0.0166647
Gnl1	0.796156	-0.328876	0.390995	0.0390773			Lrrk1	0.728706	-0.456592	0.292786	0.013276
Apbb1ip	0.718859	-0.476219	0.390995	0.0390859			2900026A02Rik	0.728313	-0.457369	0.398174	0.0407342
Themis2	0.630366	-0.665738	0.390995	0.0391017			Tpm4	0.727646	-0.458691	0.175247	0.00288013
Vwa1	0.784287	-0.350546	0.391229	0.0391462			Zcchc24	0.727452	-0.459075	0.161322	0.00233344
Slc3a1	1.32684	0.407999	0.391473	0.039198			Mki67	0.726432	-0.4611	0.267603	0.00881428
Selenos	1.15965	0.213684	0.391473	0.039213			Pcdha1	0.724732	-0.464481	0.417597	0.0468748
Septin9	0.794809	-0.33132	0.391653	0.0392523			Pdgfa	0.724691	-0.464562	0.0171656	3.81273e-05
Cdk7	1.11598	0.158312	0.391722	0.0392804			Iqgap3	0.724588	-0.464767	0.280629	0.0113792
Sprr1a	0.310383	-1.68788	0.3921	0.0393409			Marveld3	0.724399	-0.465143	0.313483	0.016796
Dnajb1	0.891201	-0.166177	0.3921	0.039374			Adamts17	0.724262	-0.465417	0.263937	0.00843616
Tafa4	1.35793	0.44141	0.3921	0.0393821			Kank4	0.724252	-0.465436	0.256295	0.00741864
Cited1	0.721801	-0.470327	0.392261	0.0394195			Nfkbie	0.723169	-0.467595	0.387105	0.0368481
Ube2n	1.07524	0.104655	0.392932	0.0395466			Itpripl2	0.72289	-0.468152	0.0751498	0.000492294
Rttn	1.16056	0.214818	0.392932	0.0395689			Cited1	0.721801	-0.470327	0.392261	0.0394195
Etnk1	1.09139	0.126161	0.392932	0.0395726			Foxs1	0.721665	-0.470599	0.33753	0.0233138
Lrch2	1.18395	0.243603	0.392932	0.0395776			Tpbgl	0.721528	-0.470873	0.355146	0.028197
Rp2	1.13316	0.18035	0.394906	0.0398136			Lgi4	0.72146	-0.471008	0.218321	0.00502663
Ppp1r35	0.845261	-0.242531	0.394915	0.039836			Col5a2	0.721141	-0.471647	0.127313	0.00140044
Stmn3	1.13294	0.180076	0.395008	0.0398667			Olfm2	0.720625	-0.472678	0.188378	0.0032609
Cacna1i	0.739187	-0.435988	0.395042	0.0398916			Phlda3	0.720429	-0.473072	0.342356	0.0241448
Senp7	1.12933	0.175472	0.39511	0.0399199			Ass1	0.720301	-0.473328	0.342351	0.0240178
Gm9222	0.898177	-0.154928	0.395561	0.0399868			Lama4	0.719903	-0.474125	0.259586	0.00817375
Fgfr3	1.69271	0.759338	0.395586	0.0400954			Sdf2l1	0.719137	-0.475661	0.276525	0.0105634
Dach2	1.2564	0.329295	0.395586	0.0400959			Apbb1ip	0.718859	-0.476219	0.390995	0.0390859
Tnfrsf1a	0.734854	-0.44447	0.395586	0.0400988			Myo1c	0.718374	-0.477193	0.289064	0.0124811
Mxd3	0.612703	-0.706739	0.395586	0.0400988			Lmna	0.717798	-0.47835	0.329316	0.020518
Gabrg1	1.27301	0.34824	0.396038	0.0402118			Ace	0.717585	-0.478778	0.315132	0.0173074
Osbpl10	0.826414	-0.275063	0.396038	0.0402511			Tcof1	0.717084	-0.479786	0.303423	0.015279
Spatc1l	0.744112	-0.426408	0.396038	0.0402606			Prc1	0.716953	-0.480049	0.158814	0.00226275
Gria4	1.13769	0.186109	0.396038	0.0402861			Cmtm3	0.716947	-0.480061	0.161322	0.00232761
Wnk3	1.16191	0.216504	0.396038	0.0402925			Smtn	0.716792	-0.480375	0.271835	0.0100434
Kdf1	0.650091	-0.621287	0.396274	0.040338			Lcp1	0.716437	-0.481088	0.09367	0.000718387
Xlr4a	3.45636	1.78925	0.396994	0.0404328			Adgrf5	0.71629	-0.481385	0.203031	0.00404764
Pgam5	1.12061	0.164283	0.397106	0.0404835			Foxo6	0.715882	-0.482205	0.333178	0.0217829
Fbxl3	1.10059	0.138274	0.397106	0.0404873			H2-T23	0.715564	-0.482847	0.23284	0.00600795
Acvrl1	0.781832	-0.355069	0.39754	0.040553			Nek2	0.715545	-0.482886	0.334432	0.0226563
Trak2	1.09097	0.125607	0.397553	0.0405759			Plcb3	0.715343	-0.483292	0.220071	0.00520998
H2-Q2	0.661963	-0.595176	0.398076	0.0406509			Elf4	0.71533	-0.48332	0.40819	0.0438728
Yme1l1	1.14962	0.201156	0.398174	0.0406918			Mmp14	0.715112	-0.48376	0.27909	0.0107197
Cntn5	1.1836	0.243188	0.398174	0.0407082			Hcn2	0.714765	-0.48446	0.327259	0.0196607
2900026A02Rik	0.728313	-0.457369	0.398174	0.0407342			Cd93	0.71471	-0.484571	0.240116	0.00637396
Obsl1	0.81338	-0.297999	0.398174	0.0407471			Tpx2	0.714488	-0.485018	0.268993	0.00927454
Ptprd	1.13478	0.182413	0.398776	0.04089			Ldlr	0.713465	-0.487086	0.0327385	0.000106987
Csf2ra	0.92369	-0.114519	0.398776	0.0408986			Shb	0.712411	-0.489217	0.328883	0.0199962
Krt1	0.74492	-0.424843	0.398776	0.0409003			Mal	0.712146	-0.489754	0.356879	0.0289746
Mrpl41	1.1508	0.202635	0.398776	0.0409147			Cdc42ep1	0.711666	-0.490729	0.28063	0.0115044
Basp1	0.835991	-0.258441	0.398776	0.040942			Rassf2	0.711047	-0.491983	0.072389	0.000427455
Ccl5	0.404321	-1.30643	0.398776	0.0409536			Klf4	0.710857	-0.492369	0.268919	0.0091049
Tia1	1.14886	0.200201	0.398776	0.0409855			Erg	0.710853	-0.492376	0.257074	0.0075478
Lemd2	0.886363	-0.17403	0.398776	0.041032			Itpripl1	0.710823	-0.492439	0.328883	0.0201627
Pura	1.08752	0.121043	0.398776	0.0410358			Pdlim3	0.71041	-0.493277	0.0117781	2.16943e-05
Gpat4	1.07459	0.103791	0.398776	0.0410495			Rftn1	0.709793	-0.49453	0.329821	0.0206372
Pdzd8	1.09405	0.129684	0.398776	0.0410674			Itgb2	0.709267	-0.495599	0.216892	0.00485549
Ppp1r26	0.865203	-0.208889	0.398776	0.0410749			Arid3c	0.708952	-0.49624	0.39088	0.0389245
Adgrg1	0.731273	-0.451518	0.398776	0.041118			Rasd2	0.707612	-0.49897	0.421946	0.0485744
Fbxo41	0.820462	-0.285491	0.398776	0.0411309			Abcc3	0.706906	-0.500409	0.367521	0.0322926
Usp31	1.09975	0.137174	0.398776	0.0411328			Irak4	0.70679	-0.500646	0.279839	0.0108921
Adam28	0.601587	-0.733154	0.398907	0.0411678			Ptprn	0.706786	-0.500654	0.316858	0.017526
Zfp395	0.820414	-0.285576	0.39891	0.0411954			Wnt4	0.706031	-0.502196	0.311524	0.0165087
Prkch	0.828513	-0.271403	0.39891	0.0412114			Rbfox3	0.705793	-0.502682	0.282986	0.0117159
H2-K1	0.832754	-0.264037	0.399294	0.0412727			Slc16a3	0.70557	-0.503139	0.256295	0.00742832
Abca5	1.14946	0.200961	0.399385	0.0413037			Fhad1	0.70557	-0.50314	0.407709	0.0435782
Zfp955a	1.1678	0.223798	0.400041	0.0413932			Nid1	0.704756	-0.504804	0.259586	0.00813887
Myo1e	0.790398	-0.339349	0.400055	0.0414373			Irf8	0.704126	-0.506095	0.175247	0.00288844
Rasl11a	1.16422	0.219363	0.400055	0.0414381			Lrp5	0.703407	-0.507569	0.3803	0.0355728
Cchcr1	0.793611	-0.333495	0.40012	0.0414979			Slc11a1	0.702922	-0.508563	0.372039	0.0330338
Tapt1	1.11695	0.159569	0.40012	0.0415023			Pclaf	0.702816	-0.508781	0.280629	0.0113527
Gspt1	1.09909	0.136315	0.40012	0.0415098			Mcm3	0.70148	-0.511525	0.153122	0.00200607
Dapk2	0.674098	-0.56897	0.40114	0.0416591			Hspb1	0.700947	-0.512622	0.254539	0.00719407
Tbl1x	1.07634	0.106138	0.401558	0.0417242			Myh9	0.700815	-0.512895	0.288232	0.0122274
Spata13	0.778072	-0.362025	0.402326	0.0418842			Tpm2	0.699884	-0.514813	0.328883	0.0201832
Cdc42se1	0.863244	-0.212159	0.402326	0.0418879			Epor	0.699464	-0.515678	0.3803	0.0356215
Lrig2	1.13747	0.185828	0.402326	0.0418912			Tmem74b	0.698557	-0.517549	0.234423	0.00608313
Wdr26	1.07599	0.105667	0.404296	0.0421183			Adamts1	0.698229	-0.518228	0.254683	0.00727115
Pdgfrb	0.736357	-0.441523	0.404393	0.042188			Ckap2l	0.697973	-0.518758	0.262575	0.00834995
Ctsz	0.853592	-0.228382	0.404393	0.0422245			Cavin1	0.697892	-0.518925	0.289751	0.01291
Coro1a	0.825643	-0.27641	0.404393	0.0422416			Tm4sf1	0.697082	-0.5206	0.272605	0.0101062
Prph2	1.0822	0.113968	0.404393	0.0422867			Clic4	0.696999	-0.520771	0.169107	0.00272089
Diras1	0.836245	-0.258003	0.404393	0.0423149			Itga1	0.695933	-0.522979	0.141177	0.00172298
Cnnm4	0.803427	-0.315761	0.404393	0.0423695			Cdca8	0.695659	-0.523547	0.277401	0.0106398
Prkd1	0.911371	-0.13389	0.404393	0.0424072			Scnn1a	0.695591	-0.523688	0.36803	0.0324187
Tubgcp5	1.14924	0.200677	0.404393	0.0424093			Fibcd1	0.693947	-0.527102	0.30084	0.0143812
Dctn6	1.10255	0.140841	0.404393	0.0424125			Cyyr1	0.693515	-0.528	0.315132	0.0173062
Pip4p2	1.09878	0.135897	0.404393	0.0424366			Cxcl12	0.693394	-0.528253	0.16467	0.00260489
Arhgap15	1.23707	0.306928	0.404393	0.0424723			Mapkapk3	0.693168	-0.528722	0.409218	0.0444046
Ifi27l2a	0.628601	-0.669784	0.404393	0.0424883			Foxf2	0.693155	-0.528749	0.365598	0.0319272
Aldh3a1	0.43509	-1.20061	0.404393	0.0425059			Dclk3	0.693021	-0.529028	0.389307	0.0381434
Nelfb	0.885876	-0.174823	0.404393	0.0425115			Gm5954	0.692444	-0.530231	0.199333	0.00389853
Gpr4	0.774593	-0.368489	0.404393	0.0425488			Itgal	0.692431	-0.530258	0.332458	0.0212165
Pigz	1.1917	0.253018	0.404393	0.0425625			Cd19	0.692145	-0.530854	0.418384	0.0470991
Abcc9	0.85162	-0.231718	0.404393	0.0425633			1600014C23Rik	0.691541	-0.532114	0.40819	0.043743
Ipp	1.16607	0.221653	0.404393	0.0425673			Gdf10	0.690902	-0.533447	0.218758	0.00515518
Abhd10	1.10965	0.1501	0.404393	0.0426229			Arpc1b	0.690551	-0.53418	0.195006	0.00357781
Rspo4	0.736986	-0.440291	0.404393	0.0426293			Stc2	0.688531	-0.538407	0.356879	0.0292218
Arl8a	0.829204	-0.270201	0.404393	0.0426323			Dok1	0.687783	-0.539974	0.374672	0.033807
Crot	1.19651	0.25883	0.404658	0.0426821			Jph2	0.687768	-0.540007	0.426104	0.0499931
E030030I06Rik	1.31014	0.389722	0.404825	0.0427217			H2-Q4	0.687674	-0.540204	0.0631574	0.000352414
Copa	1.08661	0.119838	0.405471	0.042829			Triobp	0.687498	-0.540572	0.224494	0.00547944
Mov10	0.813977	-0.29694	0.405471	0.0428477			Creb3l3	0.687216	-0.541164	0.412977	0.0456471
Srpk2	1.11427	0.156093	0.405471	0.0428583			Tlr2	0.687074	-0.541463	0.422683	0.0489569
Ndufab1	1.11337	0.154932	0.405471	0.0428944			Plcxd1	0.686917	-0.541792	0.254585	0.00724077
Pigm	1.1205	0.164143	0.405471	0.0428997			Mdga1	0.686879	-0.541872	0.288232	0.0122404
Actr10	1.1204	0.164008	0.405715	0.0429601			Spsb2	0.685793	-0.544155	0.280535	0.0111096
Dqx1	0.755542	-0.404416	0.405715	0.0429694			Adcy4	0.685512	-0.544745	0.334357	0.0225689
Scarf1	0.799394	-0.323021	0.405761	0.0429963			Mgp	0.685018	-0.545787	0.0912108	0.000672012
Usp11	0.88768	-0.171888	0.406993	0.0431611			Lcp2	0.683655	-0.54866	0.315132	0.0173209
Jmjd4	1.11399	0.155737	0.406993	0.0432263			Il13ra1	0.682991	-0.550062	0.271835	0.0099504
Slco1c1	1.47777	0.563418	0.406993	0.0432267			Gltp	0.681947	-0.552269	0.116134	0.00114964
Wls	1.22854	0.296941	0.406993	0.0433394			Cstad	0.681724	-0.55274	0.413225	0.0459138
Srebf2	0.797576	-0.326307	0.406993	0.0433595			Chek2	0.68122	-0.553807	0.121485	0.00129426
Xkr6	1.21805	0.284573	0.406993	0.0433913			Cela1	0.680493	-0.555347	0.303423	0.0155639
Kndc1	0.803267	-0.316048	0.406993	0.0433953			Adamtsl5	0.680439	-0.555463	0.169107	0.00272011
Cyba	0.765388	-0.385737	0.406993	0.0433978			Itpkb	0.680281	-0.555797	0.224794	0.00556535
Gng7	0.842086	-0.24796	0.406993	0.0434131			Gimap4	0.679947	-0.556506	0.145593	0.00180621
Trim23	1.19437	0.256252	0.406993	0.0434224			Csrp1	0.679653	-0.55713	0.15845	0.00219748
Smpd1	1.11997	0.163461	0.406993	0.0434306			Lcn2	0.679373	-0.557724	0.259586	0.0081879
Ankle2	1.0825	0.114373	0.406993	0.0434487			Kctd11	0.679274	-0.557935	0.16467	0.00260039
Uap1	1.10357	0.142179	0.406993	0.0434528			Nfkb2	0.67917	-0.558156	0.09367	0.000725652
Rbm17	0.823003	-0.281031	0.406993	0.0434563			Btc	0.678504	-0.55957	0.127313	0.00141101
Bloc1s5	0.877624	-0.188324	0.406993	0.0434576			Tmem121b	0.677861	-0.560938	0.0737357	0.000448273
1700003E16Rik	0.813001	-0.298671	0.407155	0.043497			Jak3	0.677827	-0.56101	0.334926	0.0228075
Fhad1	0.70557	-0.50314	0.407709	0.0435782			Rhbdl2	0.677563	-0.561574	0.357834	0.0299698
Rims1	1.10279	0.141155	0.407961	0.043651			Unc5b	0.676742	-0.563321	0.257444	0.00784769
Gucy2f	1.16752	0.223442	0.407961	0.0436815			Spidr	0.674571	-0.567958	0.334357	0.0224551
Dhtkd1	1.18501	0.244894	0.407961	0.0436844			Dapk2	0.674098	-0.56897	0.40114	0.0416591
Zfp763	1.14885	0.200186	0.407961	0.0436936			Piwil4	0.673652	-0.569924	0.418511	0.0474159
1600014C23Rik	0.691541	-0.532114	0.40819	0.043743			Fbxl8	0.672902	-0.571532	0.295548	0.0136734
Mga	1.12554	0.170622	0.40819	0.0437803			Pbk	0.672404	-0.5726	0.408513	0.0441601
Tomm20	1.10113	0.138979	0.40819	0.0438124			C130074G19Rik	0.672403	-0.572603	0.264615	0.00850156
Ago3	1.12596	0.171159	0.40819	0.0438167			Ism1	0.670749	-0.576156	0.215455	0.00472719
Tmem178	0.878422	-0.187014	0.40819	0.0438307			Fam43b	0.670319	-0.57708	0.317799	0.0177786
Atp2b3	0.846127	-0.241053	0.40819	0.0438529			Slc26a10	0.669746	-0.578314	0.269753	0.00949887
Elf4	0.71533	-0.48332	0.40819	0.0438728			Acads	0.669315	-0.579242	0.132082	0.00151694
Lrrtm2	1.17792	0.236238	0.40847	0.0439791			Pycr1	0.669297	-0.579281	0.224794	0.00551966
4932438A13Rik	1.12346	0.167946	0.40847	0.0439799			Mustn1	0.667785	-0.582544	0.186542	0.00319342
Cipc	1.09919	0.136442	0.40847	0.0439808			Ldb3	0.666691	-0.58491	0.18858	0.00331377
Camk2b	0.891352	-0.165933	0.40847	0.0439915			Baz1a	0.66637	-0.585605	0.363988	0.0315408
Rsad2	0.405865	-1.30093	0.408513	0.044036			Cmklr1	0.665846	-0.586741	0.276525	0.0105362
Edn2	0.542107	-0.88335	0.408513	0.0440704			Cdc20	0.665789	-0.586863	0.335456	0.0231161
Atxn10	1.07803	0.108398	0.408513	0.0440743			Parp14	0.665714	-0.587025	0.355146	0.0281438
2610001J05Rik	1.1212	0.165047	0.408513	0.0440972			Ier5l	0.665691	-0.587075	0.275837	0.0103706
Ankhd1	1.09863	0.13571	0.408513	0.044134			Gls2	0.665232	-0.58807	0.199333	0.0038921
Pbk	0.672404	-0.5726	0.408513	0.0441601			Kcnq1	0.665225	-0.588085	0.268919	0.00892682
Vcl	0.842491	-0.247267	0.408513	0.044172			Litaf	0.664952	-0.588678	0.344101	0.0244738
Dapk3	0.876756	-0.189752	0.408513	0.0441877			Bin2	0.664813	-0.58898	0.224794	0.00554736
Gadd45b	0.51841	-0.947835	0.408513	0.0441953			Epha2	0.662629	-0.593726	0.318278	0.0181519
Evi5	1.10778	0.147665	0.408601	0.0442269			Fhl3	0.662311	-0.594419	0.416415	0.0465966
Unc13b	1.15252	0.204797	0.408847	0.044313			Pth1r	0.662107	-0.594863	0.271835	0.00989959
Slc20a1	1.09986	0.137318	0.408847	0.0443171			H2-Q2	0.661963	-0.595176	0.398076	0.0406509
Sbno2	0.775506	-0.366789	0.408847	0.04432			Rgcc	0.661625	-0.595915	0.163807	0.00253799
Dis3l	0.899833	-0.152271	0.409218	0.0443854			Aebp1	0.661581	-0.596011	0.289064	0.0125147
Mapkapk3	0.693168	-0.528722	0.409218	0.0444046			Ccdc3	0.659613	-0.600308	0.358339	0.0300807
Fam76b	1.15833	0.212048	0.409243	0.0444505			Rflna	0.659595	-0.600348	0.175247	0.00292123
Clcn5	1.13724	0.185539	0.409243	0.0444516			Rtkn2	0.658916	-0.601834	0.11498	0.00109629
Ankrd24	0.911157	-0.134228	0.409837	0.0445407			Exoc3l2	0.658499	-0.602747	0.38419	0.0364438
Map4k4	0.874663	-0.1932	0.409837	0.0445606			Col3a1	0.655774	-0.608729	0.132082	0.00150835
Cdc42bpg	0.8293	-0.270033	0.409846	0.0446257			Eif4ebp1	0.655266	-0.609847	0.325772	0.0191132
Zfp119a	1.19949	0.262426	0.409846	0.0446394			LOC118568335	0.654219	-0.612155	0.022488	6.01604e-05
Rhob	0.791212	-0.337864	0.409846	0.0446455			Gch1	0.65373	-0.613233	0.344101	0.0245016
Glra2	1.18557	0.245585	0.409846	0.0446624			Ppp1r3g	0.653593	-0.613536	0.389307	0.0381077
Atl2	1.11954	0.162907	0.409846	0.0446725			Lef1	0.652773	-0.615346	0.389307	0.0378328
Zkscan7	1.13127	0.177947	0.409883	0.0447613			Fzd9	0.652773	-0.615347	0.300782	0.014152
Eny2	1.1639	0.218962	0.409883	0.0447977			Dysf	0.652634	-0.615654	0.218623	0.0050928
Ilrun	0.831776	-0.265733	0.409883	0.0447987			Robo4	0.652584	-0.615765	0.268919	0.00891308
Dpf1	0.823615	-0.279957	0.409883	0.0448128			Tagln2	0.652103	-0.616829	0.426104	0.0499987
Acta1	0.742438	-0.429658	0.409883	0.04483			Rin1	0.651711	-0.617696	0.124879	0.00135959
Slc9a6	1.11045	0.151138	0.409883	0.0448362			Ankrd31	0.65086	-0.619581	0.341242	0.0237921
Rbks	1.20449	0.268428	0.409883	0.0448431			Emp1	0.650176	-0.621097	0.113827	0.00101699
Kif14	0.742556	-0.429429	0.409883	0.0448542			Kdf1	0.650091	-0.621287	0.396274	0.040338
Grap2	0.836566	-0.257449	0.410279	0.0449198			Anxa2	0.649663	-0.622237	0.356879	0.0290775
Fam110b	0.848224	-0.237483	0.410365	0.044968			Prnd	0.649444	-0.622722	0.0108473	1.88046e-05
Llgl1	0.861337	-0.21535	0.410365	0.0449737			Ush1g	0.649165	-0.623343	0.158814	0.0022242
Atxn1	1.10366	0.1423	0.41059	0.0450205			Steap4	0.649105	-0.623477	0.289064	0.0127769
Grm4	0.753033	-0.409214	0.410656	0.04505			Cnn2	0.647035	-0.628084	0.18082	0.00307587
Nupl2	1.11608	0.158443	0.410814	0.0450897			Slc15a3	0.646109	-0.630151	0.256295	0.00743526
Ap1s2	1.12386	0.168462	0.41144	0.0452013			Bgn	0.646097	-0.630177	0.0686278	0.000390374
Ints2	1.13234	0.17931	0.41144	0.0452029			Bhlhe40	0.643024	-0.637055	0.169107	0.00270343
2610008E11Rik	1.14463	0.194876	0.411668	0.0452502			Kcng2	0.641598	-0.640259	0.311524	0.016397
Hps4	0.908222	-0.138883	0.412977	0.0454865			Ube2c	0.641563	-0.640337	0.188378	0.00326566
Hook1	1.15025	0.201941	0.412977	0.0454954			Bst2	0.641218	-0.641113	0.389307	0.0381946
Gstt1	1.21537	0.28139	0.412977	0.0455009			H2-Q9	0.641212	-0.641128	0.356216	0.0283869
Ppfia3	0.827099	-0.273867	0.412977	0.0455451			Phf11b	0.640808	-0.642035	0.318278	0.0181382
Mbd3	0.830278	-0.268333	0.412977	0.0455597			Mmp17	0.640623	-0.642453	0.218397	0.00506444
Borcs6	0.846895	-0.239745	0.412977	0.0455715			Col14a1	0.639026	-0.646053	0.290845	0.0130563
Phka1	1.10798	0.147929	0.412977	0.0456092			Tnfaip2	0.63832	-0.647649	0.268993	0.00930835
Creb3l3	0.687216	-0.541164	0.412977	0.0456471			Fblim1	0.638038	-0.648287	0.18858	0.00331531
Gmppb	0.847958	-0.237936	0.412977	0.0456502			Prph	0.637186	-0.650214	0.0372967	0.000136266
Xrn2	1.13681	0.184989	0.412977	0.0456533			Chst7	0.632385	-0.661124	0.345359	0.0257817
Nrarp	0.844303	-0.244166	0.412977	0.0456628			S100a11	0.631971	-0.662069	0.223387	0.0053732
Galnt4	1.11299	0.154444	0.412977	0.0456719			Atp2a1	0.631386	-0.663405	0.3748	0.0341138
Susd5	0.62505	-0.677957	0.412977	0.0457055			Themis2	0.630366	-0.665738	0.390995	0.0391017
Ddx54	0.803431	-0.315753	0.412977	0.0457075			Ifi27l2a	0.628601	-0.669784	0.404393	0.0424883
Tfg	1.10147	0.13943	0.412977	0.0457297			Susd5	0.62505	-0.677957	0.412977	0.0457055
Csrnp3	1.16127	0.215707	0.4131	0.0457658			Adamts2	0.624095	-0.680162	0.289064	0.0125369
Fbxo30	1.14633	0.197018	0.413129	0.0457937			Runx1	0.623345	-0.681898	0.344101	0.0246141
Ndufa12	1.10153	0.139508	0.413129	0.0458155			Kcns1	0.62141	-0.686381	0.209594	0.00433745
Net1	0.808574	-0.306548	0.413129	0.045845			Phospho1	0.621104	-0.687093	0.145675	0.00181833
Tbccd1	1.14882	0.20015	0.413129	0.0458585			Dnajb3	0.619642	-0.690492	0.230218	0.00583788
Bmp5	1.21962	0.286435	0.413129	0.0458808			Myc	0.618492	-0.693174	0.42176	0.0485073
Cstad	0.681724	-0.55274	0.413225	0.0459138			Gtse1	0.615388	-0.700431	0.199333	0.00382912
Dnajc21	0.897939	-0.15531	0.413386	0.0459571			Pxdc1	0.615373	-0.700467	0.254612	0.0072553
Cebpb	0.585499	-0.772261	0.413386	0.0459766			Nox4	0.614156	-0.703323	0.289064	0.0123406
Vav1	0.759421	-0.397027	0.414824	0.0461814			Nlrc5	0.613143	-0.705704	0.28063	0.0114905
Pcm1	1.1153	0.157426	0.414887	0.046211			Smtnl2	0.612986	-0.706074	0.26122	0.00829269
Pja1	1.07594	0.105604	0.415008	0.0462469			Mxd3	0.612703	-0.706739	0.395586	0.0400988
Grk6	0.912964	-0.13137	0.415346	0.046307			Csrnp1	0.610416	-0.712135	0.275874	0.0104386
Atad2b	1.14253	0.192231	0.41625	0.0464529			Procr	0.610335	-0.712326	0.220858	0.00525254
Slc24a3	0.782619	-0.353618	0.416349	0.0464871			Dll3	0.607753	-0.718444	0.271835	0.0100087
[truncated: 13,526 more rows]
