# Supplementary material for: Targeting ATF6 reduces pathological neovascularization and improves visual outcomes in retinal disease models
Source: Sci Rep. 2025 Sep 26;15:33070. doi: 10.1038/s41598-025-15393-y (PMC12475287; doi:10.1038/s41598-025-15393-y)
Supplement: Supplementary file 2 — Supplementary Material 2 [file 41598_2025_15393_MOESM2_ESM.xlsx]

## Sheet: P17 GO_BP
Supplemental Table 2. Gene Ontology (GO) analysis of significant genes, measured by RNA-seq.* GO ID: https://biit.cs.ut.ee/gprofiler/gost
P17 g:Profiler results
source	term_name	term_id	adjusted_p_value	negative_log10_of_adjusted_p_value	term_size	query_size	intersection_size	effective_domain_size	intersections
GO:BP	camera-type eye development	GO:0043010	9.04342e-17	16.0437	337	1868	83	22758	NECTIN3,DLL4,LIMK2,LIM2,PRPH2,LCTL,PDGFRB,ACVRL1,ATP8A2,LRP5,SP1,MFSD2A,PROX1,FOXF2,RHO,RPL24,COL8A1,SIX3,HSF4,TDRD7,RP1,NF1,TBC1D32,CTNS,GPM6A,BMPR2,ARHGEF15,VEGFA,NES,EPHA2,SP3,LIF,IGFN1,MERTK,GJA1,RPE65,CC2D2A,JMJD6,DCX,JUN,KLF4,JAG1,CALB1,MFRP,PDE6B,POU2F1,ACHE,TGFBR1,COL8A2,ZEB2,MDM1,BMP4,FOXP2,CLIC4,GNAT2,SPRY1,RS1,DIO3,NEUROD4,CACNA1S,PAX6,TWSG1,HIF1A,CRYBB3,RORB,THRB,BCAR3,MIP,GNB1,CRYBB1…
GO:BP	sensory perception of light stimulus	GO:0050953	3.1701e-12	11.4989	106	1868	38	22758	SEMA5B,GUCY2F,PRPH2,ATP8A2,BBS2,DNAJC19,PCARE,RHO,HSF4,ABCA4,SLC4A10,CDH23,PPT1,RPE65,RDH12,MFRP,CABP1,CACNB2,OLFM2,GNAT2,RS1,USH1G,GJA10,PDCL,CRYBB3,MIP,CRYBB1,CRYGA,CRYGB,CRYBA2,CRYBA4,CRYGS,CRYGC,CRYGE,CRYBB2,CRYGD,CRYAA,CRYGF
GO:BP	lens development in camera-type eye	GO:0002088	6.87303e-12	11.1629	83	1868	33	22758	NECTIN3,LIM2,LCTL,PROX1,SIX3,HSF4,TDRD7,TBC1D32,CTNS,EPHA2,GJA1,POU2F1,TGFBR1,ZEB2,BMP4,SPRY1,PAX6,CRYBB3,BCAR3,MIP,CRYBB1,CRYGA,BFSP1,CRYGB,CRYBA2,CRYBA4,CRYGS,CRYGC,CRYGE,CRYBB2,CRYGD,CRYAA,CRYGF
GO:BP	visual perception	GO:0007601	2.17453e-11	10.6626	101	1868	36	22758	SEMA5B,GUCY2F,PRPH2,ATP8A2,BBS2,DNAJC19,PCARE,RHO,HSF4,ABCA4,SLC4A10,PPT1,RPE65,RDH12,MFRP,CABP1,CACNB2,OLFM2,GNAT2,RS1,GJA10,PDCL,CRYBB3,MIP,CRYBB1,CRYGA,CRYGB,CRYBA2,CRYBA4,CRYGS,CRYGC,CRYGE,CRYBB2,CRYGD,CRYAA,CRYGF
GO:BP	non-membrane-bounded organelle assembly	GO:0140694	1.49899e-08	7.8242	350	1868	69	22758	CFL2,RACGAP1,CNOT1,ACTA1,TUBGCP5,PDGFRB,TIA1,PPP1R35,RTTN,PWP2,TASOR,RPS2,PROX1,RC3H1,RPL24,KASH5,CSRP3,MSN,PRKAA1,FLII,CCDC57,MAPK9,DRG1,CDC20,MRPL20,NEK2,CEP295,CENPA,ZFP207,SRC,NOCT,MYL9,ASB2,TNNT2,CSDE1,LIMD1,MAP9,STAG1,CDCA8,RPL10,MDN1,OGFOD1,STAG2,TPX2,MEF2A,YTHDF3,DDX3X,KIF3B,MDM1,DDX6,PUM2,LDB3,DBNL,TPM1,NEBL,PRC1,CSRP1,TOGARAM1,PRKAA2,TMOD2,KIF2A,CHEK2,KAT2B,CEP120,BICD1,LCP1,AURKB,PAN3,…
GO:BP	epithelial cell development	GO:0002064	2.63763e-08	7.57879	222	1868	51	22758	S1PR3,XBP1,BMP5,VCL,GPR4,MYO1E,GPAT4,KDF1,TNFRSF1A,FNDC3A,F11R,PROX1,PGR,PDPK1,ZDHHC21,PDE2A,INSM1,STC1,TIGAR,SIX3,IQGAP1,ARNTL,FOSL2,MSN,CDSN,SRC,VEGFA,NTRK1,EPHA2,RAPGEF3,YAP1,GJA1,MYADM,ROBO4,JAG1,ATRX,RFX3,BMP4,CLIC4,CLOCK,S1PR2,PLCB1,PAX6,ARID4B,HIF1A,CNMD,CLDN1,BFSP1,CRYGB,COL15A1,CRYAA
GO:BP	retina development in camera-type eye	GO:0060041	1.95564e-06	5.70871	163	1868	39	22758	NECTIN3,DLL4,PRPH2,PDGFRB,ACVRL1,ATP8A2,LRP5,MFSD2A,PROX1,RHO,RPL24,SIX3,RP1,TBC1D32,GPM6A,BMPR2,ARHGEF15,LIF,IGFN1,MERTK,RPE65,JMJD6,DCX,CALB1,MFRP,PDE6B,ACHE,MDM1,CLIC4,GNAT2,RS1,DIO3,NEUROD4,PAX6,HIF1A,RORB,THRB,GNB1,CRX
GO:BP	cellular response to oxidative stress	GO:0034599	3.24794e-06	5.48839	252	1868	51	22758	HMOX1,XBP1,NET1,RHOB,PRKD1,PDGFRB,SELENOS,MGST1,NCOA7,EPOR,TSC1,LONP1,SFPQ,OXR1,SETX,ARNTL,KEAP1,CAPN1,PRKAA1,GCH1,MAPK9,IMPACT,ATF2,PPIF,SRC,TRPM2,TMEM161A,PNPLA8,TBC1D24,RBM11,STX4A,NQO1,FXN,ZFP622,GPR37L1,MAPK7,JUN,G6PDX,LCN2,HSPB1,GLRX,ANXA1,PYCR1,NR4A3,BMP4,PRKAA2,HIF1A,RNF112,CRYGE,CRYGD,CRYGF
GO:BP	muscle cell migration	GO:0014812	3.80465e-06	5.41969	114	1868	31	22758	MYC,NET1,PDGFRB,CCL5,AKIRIN1,DOCK4,PGR,BMPR1A,IQGAP1,NF1,PLAU,CAMK2D,SRC,EGFL7,RAPGEF3,ACE,TAFA5,RPS6KB1,MDM2,PLEKHO1,NOX4,THBS4,ADAMTS1,ANXA1,S100A11,NR4A3,TPM1,S1PR2,IGFBP5,DDIT3,ITGB3
GO:BP	regulation of cell morphogenesis	GO:0022604	2.12679e-05	4.67227	297	1868	55	22758	RHOG,DHX36,TBCCD1,RHOB,DAPK3,CAMK2B,MOV10,ARHGAP15,CORO1A,CDC42SE1,PDZD8,PTPRD,F11R,PIAS2,BRAF,MFSD2A,MYL12A,PAFAH1B1,SLC23A2,ZRANB1,MSN,ARAP1,MAPK9,FGR,HNRNPK,FES,SRC,VEGFA,DNM1L,FMNL3,TBC1D24,EEF2K,SYT4,LIMD1,PLEKHO1,CCL2,ACTR2,MYH9,CCL7,MYADM,MKLN1,CCL12,ANXA1,TRIOBP,PAK3,ACHE,RND1,DBNL,TPM1,PRAG1,ERMN,FGD4,ENPP2,SGK1,ITGB3
GO:BP	endothelium development	GO:0003158	3.0122e-05	4.52112	130	1868	32	22758	S1PR3,DLL4,RHOB,VCL,ACVRL1,TNFRSF1A,F11R,PROX1,ZDHHC21,PDE2A,ADAMTS12,STC1,MSN,BMPR2,VEGFA,RAPGEF3,CSNK2B,MYADM,CXCL10,ROBO4,LCN2,ACVR1,JAG1,PBRM1,TGFBR1,BMP4,CLIC4,S1PR2,PLCB1,CNMD,CLDN1,COL15A1
GO:BP	cellular response to chemical stress	GO:0062197	3.44307e-05	4.46305	317	1868	57	22758	HMOX1,XBP1,NET1,RHOB,PRKD1,PDGFRB,WNK3,SELENOS,MGST1,NCOA7,EPOR,TSC1,SLC12A6,LONP1,SFPQ,OXR1,SETX,ARNTL,KEAP1,CAPN1,PRKAA1,GCH1,MAPK9,IMPACT,ATF2,PPIF,SRC,TRPM2,TMEM161A,PNPLA8,TBC1D24,RBM11,STX4A,NQO1,FXN,ZFP622,GPR37L1,MAPK7,JUN,G6PDX,LCN2,HSPB1,GLRX,ANXA1,PYCR1,DYSF,BDKRB2,DDX3X,NR4A3,BMP4,PRKAA2,DDIT3,HIF1A,RNF112,CRYGE,CRYGD,CRYGF
GO:BP	camera-type eye morphogenesis	GO:0048593	4.68391e-05	4.32939	139	1868	33	22758	NECTIN3,LCTL,ATP8A2,LRP5,SP1,MFSD2A,PROX1,FOXF2,COL8A1,SIX3,TDRD7,RP1,NF1,VEGFA,EPHA2,SP3,IGFN1,RPE65,JAG1,CALB1,POU2F1,COL8A2,BMP4,GNAT2,RS1,DIO3,PAX6,HIF1A,RORB,THRB,BCAR3,CRYGB,CRYAA
GO:BP	regulation of smooth muscle cell migration	GO:0014910	8.91471e-05	4.04989	90	1868	25	22758	MYC,PDGFRB,CCL5,DOCK4,PGR,BMPR1A,IQGAP1,NF1,PLAU,CAMK2D,SRC,EGFL7,RAPGEF3,ACE,TAFA5,RPS6KB1,MDM2,NOX4,ADAMTS1,S100A11,NR4A3,TPM1,S1PR2,IGFBP5,ITGB3
GO:BP	cellular response to radiation	GO:0071478	0.000137117	3.86291	159	1868	35	22758	DHX36,NET1,RHOB,PBK,SMPD1,CERS1,USP47,RHO,RP1,H2AX,TANK,CRIP1,MAPK9,IMPACT,SPIDR,BRCC3,TIMP1,TMEM161A,IFI206,DDB1,MDM2,YAP1,BBC3,CCND2,NIPBL,RGR,RRH,MC1R,RUVBL2,OPN1MW,CLOCK,RS1,CHEK2,AURKB,GNB5
GO:BP	eye morphogenesis	GO:0048592	0.000156915	3.80434	167	1868	36	22758	NECTIN3,LCTL,ATP8A2,LRP5,SP1,MFSD2A,PROX1,FOXF2,COL8A1,SIX3,TDRD7,RP1,NF1,VEGFA,EPHA2,SP3,IGFN1,RPE65,NIPBL,JAG1,CALB1,MFRP,POU2F1,COL8A2,BMP4,GNAT2,RS1,DIO3,PAX6,COL5A2,HIF1A,RORB,THRB,BCAR3,CRYGB,CRYAA
GO:BP	response to light stimulus	GO:0009416	0.00018005	3.74461	291	1868	52	22758	SEMA5B,DHX36,AP1S2,ATXN1,PBK,GUCY2F,SMPD1,PRPH2,FBXL3,ATP8A2,CERS1,BRAF,USP47,PCARE,RHO,RP1,NF1,ARRB1,CRIP1,PRKAA1,CTNS,MAPK9,IMPACT,ATP1A2,SLC4A10,PDE6D,TIMP1,TMEM161A,DDB1,FBXL8,RPE65,MAP4K3,PCLAF,RO60,SLC1A2,RGR,RRH,PDE6B,MC1R,CCND1,RUVBL2,OPN1MW,BHLHE40,GNAT2,RS1,GJA10,HIF1A,SGK1,AURKB,GNB5,GNB1,CRYAA
GO:BP	actomyosin structure organization	GO:0031032	0.000183172	3.73714	190	1868	39	22758	BAG4,CFL2,RACGAP1,ACTA1,CDC42BPG,PDGFRB,F11R,BRAF,PROX1,TSC1,SORBS3,PHLDB2,CSRP3,ARAP1,ARRB1,FLII,INPP5K,SRC,ARHGEF15,MYL9,RAPGEF3,WNT4,ARHGAP6,TNNT2,KANK2,CCDC88A,TNFAIP1,NOX4,MYH9,TRPM7,KANK4,MEF2A,TGFBR1,LDB3,TPM1,RGCC,NEBL,CSRP1,TMOD2
GO:BP	regulation of Wnt signaling pathway	GO:0030111	0.000201892	3.69488	292	1868	52	22758	USP8,LGR4,SULF2,NRARP,DAPK3,WLS,RSPO4,NKD1,LEF1,FRMD8,CDH3,AXIN1,USP47,KPNA1,SIX3,ZRANB1,TPBGL,ARNTL,DACT3,ISL1,NFKB1,VPS35,CYLD,TNKS2,SRC,SOSTDC1,USP34,TMEM9,CSNK1G1,SPEF1,BTRC,CSNK2A1,TLE6,YAP1,LIMD1,FZD9,LRRK1,APOE,SOX10,CDK14,RECK,GPC3,LATS1,DDX3X,RUVBL2,ZEB2,DIXDC1,KLF15,NOTUM,DDIT3,ATP6V0C,HIC1
GO:BP	smooth muscle cell migration	GO:0014909	0.000209148	3.67955	100	1868	26	22758	MYC,PDGFRB,CCL5,DOCK4,PGR,BMPR1A,IQGAP1,NF1,PLAU,CAMK2D,SRC,EGFL7,RAPGEF3,ACE,TAFA5,RPS6KB1,MDM2,NOX4,ADAMTS1,S100A11,NR4A3,TPM1,S1PR2,IGFBP5,DDIT3,ITGB3
GO:BP	positive regulation of epithelial cell proliferation	GO:0050679	0.000222663	3.65235	214	1868	42	22758	HMOX1,TGFA,MYC,XBP1,BMP5,NRARP,CYBA,PRKD1,CCL5,ACVRL1,SP1,PROX1,CDH3,BMPR1A,HSF4,MTA3,NF1,PIK3CD,APLN,AZIN1,BMPR2,VEGFA,EGFL7,CXADR,YAP1,RICTOR,CCL2,IQGAP3,CCND2,THBS4,JUN,DYSF,CCND1,NR4A3,TGFBR1,BMP4,FOXP2,CXCL12,AKT3,CLDN1,ITGB3,HLX
GO:BP	positive regulation of Wnt signaling pathway	GO:0030177	0.000229443	3.63933	127	1868	30	22758	USP8,LGR4,SULF2,NRARP,DAPK3,WLS,RSPO4,NKD1,LEF1,CDH3,USP47,ZRANB1,ARNTL,NFKB1,VPS35,TNKS2,SRC,USP34,TMEM9,CSNK1G1,CSNK2A1,YAP1,FZD9,LRRK1,RECK,GPC3,DDX3X,ZEB2,DIXDC1,ATP6V0C
GO:BP	cell-cell adhesion via plasma-membrane adhesion molecules	GO:0098742	0.000245489	3.60997	192	1868	39	22758	UNC5D,NECTIN3,PTPRD,CNTN5,LGALS9,CDH3,SCARF2,NECTIN2,PCDH12,CLDN12,CD24A,MCAM,ITGAL,CDH23,CLDN2,FGFRL1,CDH12,CXADR,LGALS1,NLGN1,IGFN1,PCDHA7,CDH22,CBLN1,MDGA1,CDH6,MAPK7,MYADM,MDGA2,ADGRL3,KLF4,CDH11,ACVR1,TENM1,CCDC141,CDH18,CEACAM2,SLITRK2,CLDN1
GO:BP	regulation of actin cytoskeleton organization	GO:0032956	0.000392554	3.4061	331	1868	56	22758	BAG4,RHOG,CFL2,TRIM27,RHOB,DAPK3,CORO1A,PDGFRB,BST2,F11R,BRAF,PROX1,TSC1,IQGAP1,GPM6B,SORBS3,CAPN1,PHLDB2,ARAP1,ARFGEF1,FLII,TAOK1,FGR,FES,INPP5K,SNX9,ARHGEF15,TRPM2,RAPGEF3,WNT4,HIP1R,ARHGAP6,KANK2,CCDC88A,RICTOR,MYO1C,NOX4,IQGAP3,MYADM,KANK4,PDXP,PAK3,CD2AP,IQGAP2,LATS1,PLEKHH2,TGFBR1,DIXDC1,RND1,DBNL,TPM1,RGCC,SWAP70,ARHGDIB,FAM107A,ITGB3
GO:BP	regulation of transporter activity	GO:0032409	0.000457712	3.33941	283	1868	50	22758	JPH2,KCNJ11,GRK6,ABCC9,WNK3,SCN1B,SCN2B,STAC2,ATP2A1,AGRN,NDUFA4,CACNG4,GSTO1,CACNB3,ATP1A2,PM20D1,CAMK2D,PPIF,HCN2,COA8,JPH3,RAPGEF3,FGF12,AHCYL1,NLGN1,PPP3CC,GJA1,CCL2,PON1,KCNQ1,CALM1,GSG1L,SLMAP,CRBN,CHP1,HOMER1,ATP1B3,GLRX,KCNE1L,CABP1,DYSF,CLTRN,KCNS1,CACNB2,BMP4,SYNGR3,PLCB1,FGF11,CRHBP,GNB5
GO:BP	detection of light stimulus	GO:0009583	0.000551169	3.25871	50	1868	17	22758	SEMA5B,GUCY2F,PRPH2,ATP8A2,PCARE,RHO,ARRB1,PDE6D,RPE65,RGR,RRH,PDE6B,OPN1MW,GNAT2,RS1,GJA10,GNB1
GO:BP	regulation of transmembrane transporter activity	GO:0022898	0.000738984	3.13136	271	1868	48	22758	JPH2,KCNJ11,GRK6,ABCC9,WNK3,SCN1B,SCN2B,STAC2,ATP2A1,AGRN,NDUFA4,CACNG4,GSTO1,CACNB3,ATP1A2,PM20D1,CAMK2D,PPIF,HCN2,COA8,JPH3,RAPGEF3,FGF12,AHCYL1,NLGN1,PPP3CC,GJA1,CCL2,KCNQ1,CALM1,GSG1L,SLMAP,CRBN,CHP1,HOMER1,ATP1B3,GLRX,KCNE1L,CABP1,DYSF,CLTRN,KCNS1,CACNB2,BMP4,PLCB1,FGF11,CRHBP,GNB5
GO:BP	protein localization to plasma membrane	GO:0072659	0.000827102	3.08244	272	1868	48	22758	BAG4,RHOG,NECTIN3,KCNJ11,CAMK2B,WNK3,TNFRSF1A,RAB3C,DPP6,F11R,FRMD8,STAC2,BBS2,MYL12A,GOLPH3,FLOT2,ANXA2,HECTD1,CSRP3,CACNB3,CAMK2D,INPP5K,VPS35,SPTBN4,DENND4C,GOLGA7,EPHA2,STX4A,PREPL,ZDHHC2,VAMP5,EMP2,CCDC88A,CSNK2A1,TSPAN33,FAM126B,SEC23A,LYPLA1,RAP2A,MMP14,C2CD5,FLOT1,SLMAP,GPR158,ATP1B3,CACNB2,AP2M1,ACSL3
GO:BP	positive regulation of smooth muscle cell migration	GO:0014911	0.000869913	3.06052	57	1868	18	22758	MYC,PDGFRB,CCL5,DOCK4,PGR,IQGAP1,PLAU,CAMK2D,SRC,RAPGEF3,RPS6KB1,MDM2,NOX4,ADAMTS1,S100A11,NR4A3,IGFBP5,ITGB3
GO:BP	positive regulation of neuron projection development	GO:0010976	0.00101643	2.99292	210	1868	40	22758	DHX36,BMP5,CAMK2B,SCARF1,PRKD1,ATP8A2,SCN1B,BRAF,EPOR,TMEM30A,PAFAH1B1,SETX,IQGAP1,NCKIPSD,DYNLT1B,NF1,CD24A,HNRNPK,FES,FIG4,DNM1L,NTRK1,EEF2K,LIF,NLGN1,NEGR1,APOE,ACTR2,EEF1A1,ROR1,TMEM106B,ADAMTS1,HSPB1,CNTN1,DPYSL3,PAK3,ENC1,BMP4,DBNL,UBE2V2
GO:BP	cellular response to environmental stimulus	GO:0104004	0.00114504	2.94118	308	1868	52	22758	DHX36,NET1,RHOB,PBK,SMPD1,WNK3,F11R,CERS1,ASIC1,SLC12A6,USP47,RHO,PDE2A,RP1,H2AX,BAG3,TANK,CRIP1,ATP1A1,MAPK9,IMPACT,ATP1A2,SPIDR,NEUROD2,BRCC3,TIMP1,TMEM161A,IFI206,DDB1,MDM2,GOT1,YAP1,BBC3,GJA1,RPE65,CCND2,NIPBL,CHP1,RGR,RRH,DYSF,BDKRB2,DDX3X,MC1R,RUVBL2,OPN1MW,CNN2,CLOCK,RS1,CHEK2,AURKB,GNB5
GO:BP	cellular response to abiotic stimulus	GO:0071214	0.00114504	2.94118	308	1868	52	22758	DHX36,NET1,RHOB,PBK,SMPD1,WNK3,F11R,CERS1,ASIC1,SLC12A6,USP47,RHO,PDE2A,RP1,H2AX,BAG3,TANK,CRIP1,ATP1A1,MAPK9,IMPACT,ATP1A2,SPIDR,NEUROD2,BRCC3,TIMP1,TMEM161A,IFI206,DDB1,MDM2,GOT1,YAP1,BBC3,GJA1,RPE65,CCND2,NIPBL,CHP1,RGR,RRH,DYSF,BDKRB2,DDX3X,MC1R,RUVBL2,OPN1MW,CNN2,CLOCK,RS1,CHEK2,AURKB,GNB5
GO:BP	endothelial cell proliferation	GO:0001935	0.00138703	2.85791	174	1868	35	22758	HMOX1,XBP1,DLL4,NRARP,CYBA,PRKD1,ACVRL1,SP1,PROX1,ATPIF1,COL4A3,NF1,PIK3CD,APLN,BMPR2,VEGFA,EGFL7,EPHA2,LOXL2,RICTOR,GJA1,APOE,CCL2,THBS4,JUN,CD34,CCL12,DYSF,TGFBR1,BMP4,CXCL12,RGCC,AKT3,CNMD,ITGB3
GO:BP	regulation of canonical Wnt signaling pathway	GO:0060828	0.00172466	2.7633	230	1868	42	22758	USP8,LGR4,SULF2,NRARP,DAPK3,WLS,NKD1,FRMD8,CDH3,AXIN1,USP47,KPNA1,TPBGL,ARNTL,DACT3,ISL1,NFKB1,VPS35,CYLD,TNKS2,SRC,SOSTDC1,USP34,TMEM9,CSNK1G1,BTRC,TLE6,YAP1,LIMD1,FZD9,LRRK1,APOE,SOX10,CDK14,RECK,GPC3,LATS1,DDX3X,RUVBL2,ZEB2,NOTUM,DDIT3
GO:BP	protein autophosphorylation	GO:0046777	0.0019156	2.7177	215	1868	40	22758	EPHA7,PHKA1,MAPKAPK3,DAPK3,CAMK2B,PRKD1,PDGFRB,WNK3,IQGAP1,CLK2,ULK2,TAOK1,OBSCN,FGR,IMPACT,NEK2,FES,CAMK2D,EPHA8,SRC,VEGFA,CSNK1G1,NTRK1,EEF2K,ACE,ZAP70,RB1CC1,CSNK2A1,CLK1,RAP2A,MAPK7,ULK3,JUN,TRPM7,CHP1,DDX3X,TGFBR1,CHEK2,UHMK1,RASSF2
GO:BP	regulation of endothelial cell migration	GO:0010594	0.00214054	2.66948	162	1868	33	22758	HMOX1,DLL4,RHOB,PRKD1,ACVRL1,SP1,PROX1,PDPK1,ATP5B,LGMN,STC1,NF1,PIK3CD,BMPR2,VEGFA,RRAS,ETS1,MEOX2,EPHA2,EMP2,CSNK2B,APOE,KLF4,ROBO4,LCN2,HSPB1,ANXA1,MAP2K3,BMP4,RGCC,AKT3,HIF1A,ITGB3
GO:BP	lens morphogenesis in camera-type eye	GO:0002089	0.00240595	2.61871	24	1868	11	22758	NECTIN3,LCTL,PROX1,SIX3,TDRD7,EPHA2,POU2F1,BMP4,BCAR3,CRYGB,CRYAA
GO:BP	endothelial cell differentiation	GO:0045446	0.00275514	2.55986	113	1868	26	22758	S1PR3,VCL,ACVRL1,TNFRSF1A,F11R,PROX1,ZDHHC21,PDE2A,STC1,MSN,BMPR2,VEGFA,RAPGEF3,MYADM,ROBO4,ACVR1,JAG1,PBRM1,TGFBR1,BMP4,CLIC4,S1PR2,PLCB1,CNMD,CLDN1,COL15A1
GO:BP	detection of abiotic stimulus	GO:0009582	0.00275888	2.55927	120	1868	27	22758	LXN,SEMA5B,MYC,GUCY2F,PRPH2,ATP8A2,PCARE,RHO,CSRP3,ARRB1,CACNB3,PDE6D,CHRNA5,NTRK1,RPE65,SCN1A,KCNQ1,RGR,RRH,PDE6B,OPN1MW,CXCL12,GNAT2,RS1,GJA10,GRM8,GNB1
GO:BP	positive regulation of endothelial cell proliferation	GO:0001938	0.00296903	2.52739	93	1868	23	22758	HMOX1,NRARP,CYBA,PRKD1,ACVRL1,SP1,PROX1,NF1,PIK3CD,APLN,BMPR2,VEGFA,EGFL7,RICTOR,CCL2,THBS4,JUN,DYSF,TGFBR1,BMP4,CXCL12,AKT3,ITGB3
GO:BP	detection of external stimulus	GO:0009581	0.00327661	2.48458	121	1868	27	22758	LXN,SEMA5B,MYC,GUCY2F,PRPH2,ATP8A2,PCARE,RHO,CSRP3,ARRB1,CACNB3,PDE6D,CHRNA5,NTRK1,RPE65,SCN1A,KCNQ1,RGR,RRH,PDE6B,OPN1MW,CXCL12,GNAT2,RS1,GJA10,GRM8,GNB1
GO:BP	regulation of cell junction assembly	GO:1901888	0.003464	2.46042	204	1868	38	22758	EPHA7,DAPK3,VCL,LRRTM2,PRKCH,PTPRD,ACVRL1,F11R,TSC1,AGRN,IQGAP1,GPM6B,PHLDB2,SRC,VEGFA,NTRK1,EPHA2,EEF2K,ACE,WNT4,ARHGAP6,NLGN1,NEGR1,GJA1,MYO1C,CBLN1,MDGA1,MMP14,MDGA2,ADGRL3,FLOT1,LRRN3,UBE2V2,LRRTM4,SLITRK2,CLDN1,ENPP2,FAM107A
GO:BP	regulation of ion transmembrane transporter activity	GO:0032412	0.00367304	2.43497	261	1868	45	22758	JPH2,KCNJ11,GRK6,ABCC9,WNK3,SCN1B,SCN2B,STAC2,ATP2A1,AGRN,NDUFA4,CACNG4,GSTO1,CACNB3,ATP1A2,CAMK2D,PPIF,HCN2,COA8,JPH3,RAPGEF3,FGF12,AHCYL1,NLGN1,PPP3CC,CCL2,KCNQ1,CALM1,GSG1L,SLMAP,CRBN,CHP1,HOMER1,ATP1B3,GLRX,KCNE1L,CABP1,DYSF,KCNS1,CACNB2,BMP4,PLCB1,FGF11,CRHBP,GNB5
GO:BP	canonical Wnt signaling pathway	GO:0060070	0.00383724	2.41598	278	1868	47	22758	USP8,LGR4,SULF2,NRARP,DAPK3,WLS,NKD1,LEF1,FRMD8,LRP5,CDH3,AXIN1,USP47,KPNA1,TPBGL,ARNTL,DACT3,ISL1,NFKB1,VPS35,CYLD,TNKS2,SRC,SOSTDC1,USP34,TMEM9,CSNK1G1,WNT4,BTRC,TLE6,YAP1,LIMD1,FZD9,LRRK1,APOE,SOX10,KLF4,CDK14,RECK,GPC3,LATS1,DDX3X,RUVBL2,ZEB2,DIXDC1,NOTUM,DDIT3
GO:BP	regulation of supramolecular fiber organization	GO:1902903	0.00385093	2.41443	346	1868	55	22758	BAG4,CFL2,TRIM27,DAPK3,CORO1A,F11R,BRAF,PROX1,TSC1,RP1,SORBS3,CAPN1,PHLDB2,ARAP1,ARFGEF1,FLII,TAOK1,DRG1,GIT1,FES,INPP5K,SNX9,ARHGEF15,RAPGEF3,WNT4,HIP1R,ARHGAP6,KANK2,SPEF1,CCDC88A,RICTOR,APOE,AEBP1,MYO1C,NOX4,MYADM,MAP2,TPX2,KANK4,TTBK2,PDXP,PAK3,LATS1,PLEKHH2,SLC39A12,TGFBR1,GAS2L1,DBNL,TPM1,RGCC,TOGARAM1,SWAP70,SGK1,RB1,LDLR
GO:BP	extracellular matrix organization	GO:0030198	0.00409466	2.38778	287	1868	48	22758	SULF2,MYO1E,TNFRSF1A,VWA1,ADAMTS13,MMP11,LAMA2,P4HA1,FOXF2,COL4A3,COL8A1,ADAMTS12,ANXA2,GPM6B,NF1,PHLDB2,PHLDB1,FAP,LAMB1,HAS1,ETS1,APBB2,LOXL2,COL6A4,COL14A1,ADAMTS2,AEBP1,MMP14,FLOT1,MMP16,ADAMTS17,NID1,ADAMTS1,RECK,MMP17,TGFBR1,COL8A2,RGCC,MMP10,COL3A1,COL5A2,NFKB2,LCP1,ITGB3,RB1,OLFML2B,COL15A1,COL10A1
GO:BP	external encapsulating structure organization	GO:0045229	0.0045293	2.34397	288	1868	48	22758	SULF2,MYO1E,TNFRSF1A,VWA1,ADAMTS13,MMP11,LAMA2,P4HA1,FOXF2,COL4A3,COL8A1,ADAMTS12,ANXA2,GPM6B,NF1,PHLDB2,PHLDB1,FAP,LAMB1,HAS1,ETS1,APBB2,LOXL2,COL6A4,COL14A1,ADAMTS2,AEBP1,MMP14,FLOT1,MMP16,ADAMTS17,NID1,ADAMTS1,RECK,MMP17,TGFBR1,COL8A2,RGCC,MMP10,COL3A1,COL5A2,NFKB2,LCP1,ITGB3,RB1,OLFML2B,COL15A1,COL10A1
GO:BP	extracellular structure organization	GO:0043062	0.0045293	2.34397	288	1868	48	22758	SULF2,MYO1E,TNFRSF1A,VWA1,ADAMTS13,MMP11,LAMA2,P4HA1,FOXF2,COL4A3,COL8A1,ADAMTS12,ANXA2,GPM6B,NF1,PHLDB2,PHLDB1,FAP,LAMB1,HAS1,ETS1,APBB2,LOXL2,COL6A4,COL14A1,ADAMTS2,AEBP1,MMP14,FLOT1,MMP16,ADAMTS17,NID1,ADAMTS1,RECK,MMP17,TGFBR1,COL8A2,RGCC,MMP10,COL3A1,COL5A2,NFKB2,LCP1,ITGB3,RB1,OLFML2B,COL15A1,COL10A1
GO:BP	endothelial cell migration	GO:0043542	0.00564906	2.24802	216	1868	39	22758	HMOX1,DLL4,RHOB,EDN2,PRKD1,ACVRL1,SP1,PROX1,PDPK1,ATP5B,LGMN,STC1,NF1,PIK3CD,FAP,BMPR2,VEGFA,RRAS,ETS1,MEOX2,EPHA2,EMP2,LOXL2,CSNK2B,APOE,MYH9,KLF4,ROBO4,LCN2,HSPB1,ANXA1,MAP2K3,TGFBR1,BMP4,CXCL12,RGCC,AKT3,HIF1A,ITGB3
GO:BP	tissue remodeling	GO:0048771	0.00596629	2.2243	177	1868	34	22758	LGR4,DLL4,ACVRL1,EFNA2,LRP5,INPP5D,NF1,CAPN1,P2RX7,CD24A,NFKB1,BMPR2,SRC,VEGFA,TIMP1,EPHA2,LIF,MDM2,CELA1,LRRK1,GJA1,NOX4,MMP14,PTH1R,THBS4,JAG1,NOS2,PBRM1,CAR2,SEMA3C,IGFBP5,HIF1A,ITGB3,RASSF2
GO:BP	striated muscle cell differentiation	GO:0051146	0.00673474	2.17168	292	1868	48	22758	TRIM72,MYC,CFL2,ACTA1,PDGFRB,PROX1,TSC1,BMPR1A,CCL8,CSRP3,ISL1,FLII,CNTNAP1,CAMK2D,VEGFA,MYL9,LMNA,ASB2,CXADR,TNNT2,CAPN2,PLEKHO1,COL14A1,NOX4,MYH9,CCND2,TRIP10,MMP14,G6PDX,SYNB,CXCL10,FLOT1,HOMER1,FBXO22,ACVR1,MEF2A,BMP4,NR3C1,LDB3,TPM1,CXCL12,NEBL,CSRP1,CACNA1S,TMOD2,IGFBP5,RB1,JAM2
GO:BP	protein localization to cell periphery	GO:1990778	0.00747133	2.1266	336	1868	53	22758	BAG4,RHOG,NECTIN3,KCNJ11,CAMK2B,WNK3,TNFRSF1A,RAB3C,DPP6,F11R,FRMD8,STAC2,BBS2,MYL12A,GOLPH3,FLOT2,ANXA2,MAL,HECTD1,CSRP3,CACNB3,GIT1,CAMK2D,INPP5K,VPS35,SPTBN4,DENND4C,GOLGA7,EPHA2,STX4A,PREPL,ZDHHC2,VAMP5,EMP2,CCDC88A,CSNK2A1,TSPAN33,FAM126B,LIN7A,SEC23A,LYPLA1,RAP2A,MYADM,MMP14,C2CD5,FLOT1,SLMAP,GPR158,ATP1B3,CACNB2,AP2M1,LIN7C,ACSL3
GO:BP	sodium ion transmembrane transport	GO:0035725	0.00748202	2.12598	126	1868	27	22758	SLC24A3,SLC9A6,WNK3,SCN1B,SCN2B,ASIC1,AGRN,SLC6A8,SLC6A7,ATP1A1,ATP1A2,CAMK2D,SCN7A,HCN2,FGF12,SCN1A,SCN3A,SLC6A20A,KCNK1,KCNQ1,SLMAP,CHP1,ATP1B3,GLRX,PLCB1,FGF11,SLC6A13
GO:BP	positive regulation of canonical Wnt signaling pathway	GO:0090263	0.00782794	2.10635	98	1868	23	22758	USP8,LGR4,SULF2,NRARP,DAPK3,WLS,CDH3,USP47,ARNTL,NFKB1,VPS35,TNKS2,SRC,USP34,TMEM9,CSNK1G1,YAP1,FZD9,LRRK1,RECK,GPC3,DDX3X,ZEB2
GO:BP	developmental maturation	GO:0021700	0.00810845	2.09106	311	1868	50	22758	SEZ6L,XBP1,NEURL1A,KIF14,UNC13B,CAMK2B,BLOC1S5,SCARF1,GPAT4,PGR,CDH3,AP1G1,CATSPERD,ADAMTS12,SIX3,MBTPS2,TDRD7,NF1,CDC20,HNRNPK,POU2F2,EPHA8,ARHGEF15,VEGFA,NEUROD2,SHB,SPTBN4,ZDHHC2,SYT4,NLGN1,GJA1,SOX10,PTH1R,G6PDX,NPR2,RECK,LGI4,RFX3,RND1,RFLNA,PLCB1,PHOSPHO1,CLCN3,DDIT3,HIF1A,CABYR,RB1,BFSP1,SEPTIN4,C3
GO:BP	tissue migration	GO:0090130	0.0085542	2.06782	303	1868	49	22758	HMOX1,CAPN7,DLL4,ACTA1,RHOB,EDN2,PRKD1,CORO1A,ACVRL1,SP1,PROX1,PDPK1,ATP5B,LGMN,STC1,NF1,PIK3CD,FAP,BMPR2,SRC,VEGFA,RRAS,ETS1,MEOX2,EPHA2,EMP2,LOXL2,KANK2,CSNK2B,ACTA2,APOE,MYH9,JUN,KLF4,ROBO4,LCN2,HSPB1,PKN2,ANXA1,MAP2K3,TGFBR1,ZEB2,BMP4,CXCL12,RGCC,AKT3,HIF1A,ENPP2,ITGB3
GO:BP	regulation of sodium ion transport	GO:0002028	0.00865661	2.06265	85	1868	21	22758	WNK3,SCN1B,SCN2B,AGRN,P2RX7,ATP1A1,ATP1A2,CAMK2D,SPTBN4,FGF12,AHCYL1,KCNQ1,SLMAP,CHP1,ATP1B3,GLRX,CNTN1,PLCB1,FGF11,AKT3,SGK1
GO:BP	regulation of endothelial cell proliferation	GO:0001936	0.00899115	2.04618	157	1868	31	22758	HMOX1,DLL4,NRARP,CYBA,PRKD1,ACVRL1,SP1,PROX1,ATPIF1,COL4A3,NF1,PIK3CD,APLN,BMPR2,VEGFA,EGFL7,RICTOR,GJA1,APOE,CCL2,THBS4,JUN,CCL12,DYSF,TGFBR1,BMP4,CXCL12,RGCC,AKT3,CNMD,ITGB3
GO:BP	columnar/cuboidal epithelial cell development	GO:0002066	0.00986744	2.0058	54	1868	16	22758	XBP1,BMP5,GPAT4,PGR,PDPK1,INSM1,TIGAR,ARNTL,SRC,YAP1,GJA1,RFX3,BMP4,CLOCK,PAX6,HIF1A
GO:BP	regulation of blood vessel endothelial cell migration	GO:0043535	0.0105754	1.9757	86	1868	21	22758	HMOX1,DLL4,PRKD1,ACVRL1,SP1,ATP5B,NF1,VEGFA,ETS1,MEOX2,EPHA2,CSNK2B,APOE,KLF4,ROBO4,HSPB1,ANXA1,MAP2K3,RGCC,AKT3,HIF1A
GO:BP	membrane depolarization	GO:0051899	0.0105754	1.9757	86	1868	21	22758	CACNA1I,SCN1B,SCN2B,ATPIF1,P2RX7,CAMK2D,SCN7A,SRC,HCN2,CHRNA5,FGF12,GOT1,FZD9,GJA1,SCN1A,SCN3A,CHRNA6,JUN,SLMAP,CNGA1,CACNB2
GO:BP	sodium ion transport	GO:0006814	0.0113411	1.94534	182	1868	34	22758	SLC24A3,SLC9A6,SLC20A1,WNK3,SCN1B,SCN2B,ASIC1,AGRN,SLC6A8,SLC6A7,P2RX7,ATP1A1,ATP1A2,CAMK2D,SCN7A,HCN2,SPTBN4,FGF12,AHCYL1,SCN1A,SCN3A,SLC6A20A,KCNK1,KCNQ1,SLMAP,CHP1,ATP1B3,GLRX,CNTN1,PLCB1,FGF11,AKT3,SGK1,SLC6A13
GO:BP	actin filament bundle organization	GO:0061572	0.0118236	1.92725	159	1868	31	22758	BAG4,F11R,BRAF,ACTN1,HSP90B1,TSC1,SORBS3,PHLDB2,ARAP1,ARRB1,CALD1,INPP5K,SRC,ARHGEF15,RAPGEF3,WNT4,ARHGAP6,KANK2,CCDC88A,TNFAIP1,NOX4,KANK4,PDXP,DPYSL3,TGFBR1,RFLNA,TPM1,RGCC,SWAP70,LCP1,FAM107A
GO:BP	response to calcium ion	GO:0051592	0.0125737	1.90054	122	1868	26	22758	SMPD1,BRAF,CPNE8,LGMN,IQGAP1,PRKAA1,P2RX7,PDE1C,SYT13,CPNE2,PPIF,TRPM2,NEUROD2,SYT4,AHCYL1,TNNT2,NLGN1,JUN,CALM1,HOMER1,MEF2A,ITPKB,CLIC4,PRKAA2,KCNMB4,CRHBP
GO:BP	circadian rhythm	GO:0007623	0.0129117	1.88902	207	1868	37	22758	KCND2,LGR4,CIPC,FBXL3,KDM5A,TOP2A,DBP,PROX1,GPR157,SFPQ,PTGDS,MAGED1,SIX3,NFIL3,SETX,ARNTL,PRKAA1,ASS1,MAPK9,NOCT,NTRK1,DDB1,NLGN1,BTRC,CAVIN3,FBXL8,NRIP1,TIMELESS,NOS2,PDE6B,BHLHE40,CLOCK,PRKAA2,GABRB3,RORA,RORB,NR1D2
GO:BP	blood vessel endothelial cell migration	GO:0043534	0.0133809	1.87351	108	1868	24	22758	HMOX1,DLL4,PRKD1,ACVRL1,SP1,ATP5B,NF1,VEGFA,ETS1,MEOX2,EPHA2,EMP2,CSNK2B,APOE,MYH9,KLF4,ROBO4,HSPB1,ANXA1,MAP2K3,CXCL12,RGCC,AKT3,HIF1A
GO:BP	positive regulation of nervous system development	GO:0051962	0.0135452	1.86822	334	1868	52	22758	NKX6-1,MYC,BAG1,DHX36,NEURL1A,ATXN1,CAMK2B,LRRTM2,PRKCH,PTPRD,PIAS2,BRAF,AGRN,CRABP2,PAFAH1B1,LRP2,BMPR2,VEGFA,DNM1L,E2F1,NTRK1,TBC1D24,EEF2K,ACE,LIF,NLGN1,TLE6,FXN,APOE,ACTR2,CBLN1,DCX,SOX10,DLL3,ADGRL3,LRRN3,PAK3,ACHE,ZEB2,DIXDC1,DBNL,CXCL12,PAX6,UBE2V2,LRRTM4,SLITRK2,HIF1A,ENPP2,SGK1,RNF112,IL33,ZFP365
GO:BP	rhythmic process	GO:0048511	0.0145735	1.83644	266	1868	44	22758	KCND2,LGR4,EDN2,CIPC,FBXL3,KDM5A,TOP2A,DBP,PROX1,PGR,GPR157,SFPQ,PTGDS,MAGED1,SIX3,NFIL3,SETX,ARNTL,ARRB1,PRKAA1,ASS1,MAPK9,SRC,NOCT,NTRK1,DDB1,NLGN1,BTRC,CAVIN3,FBXL8,NRIP1,ADAMTS1,TIMELESS,ANXA1,NOS2,PDE6B,BHLHE40,CLOCK,PRKAA2,GABRB3,RORA,ENPP2,RORB,NR1D2
GO:BP	endothelial cell development	GO:0001885	0.0149167	1.82633	68	1868	18	22758	S1PR3,VCL,TNFRSF1A,F11R,ZDHHC21,PDE2A,STC1,MSN,VEGFA,RAPGEF3,MYADM,ROBO4,CLIC4,S1PR2,PLCB1,CNMD,CLDN1,COL15A1
GO:BP	regulation of cell shape	GO:0008360	0.0151331	1.82007	138	1868	28	22758	RHOG,TBCCD1,RHOB,DAPK3,ARHGAP15,CORO1A,CDC42SE1,F11R,MYL12A,MSN,ARAP1,FGR,FES,VEGFA,FMNL3,LIMD1,PLEKHO1,CCL2,MYH9,CCL7,MKLN1,CCL12,ANXA1,RND1,TPM1,PRAG1,ERMN,FGD4
GO:BP	positive regulation of transmembrane transport	GO:0034764	0.0158174	1.80086	250	1868	42	22758	JPH2,AOC3,KCNJ11,CD19,WNK3,DPP6,BRAF,STAC2,ATP2A1,NDUFA4,CACNG4,GSTO1,P2RX7,CACNB3,AZIN1,COA8,RAPGEF3,PPP3CC,CCL2,C2CD5,SLC1A2,G6PDX,CXCL10,KCNQ1,CALM1,CHP1,LCN2,ATP1B3,GLRX,KCNE1L,MEF2A,GPC3,CLTRN,NR4A3,CACNB2,BMP4,RGS7,CAR2,KLF15,PLCB1,OSBPL8,C3
GO:BP	epithelial cell migration	GO:0010631	0.0183662	1.73598	294	1868	47	22758	HMOX1,CAPN7,DLL4,RHOB,EDN2,PRKD1,CORO1A,ACVRL1,SP1,PROX1,PDPK1,ATP5B,LGMN,STC1,NF1,PIK3CD,FAP,BMPR2,SRC,VEGFA,RRAS,ETS1,MEOX2,EPHA2,EMP2,LOXL2,KANK2,CSNK2B,APOE,MYH9,JUN,KLF4,ROBO4,LCN2,HSPB1,PKN2,ANXA1,MAP2K3,TGFBR1,ZEB2,BMP4,CXCL12,RGCC,AKT3,HIF1A,ENPP2,ITGB3
GO:BP	positive regulation of cell cycle	GO:0045787	0.0204767	1.68874	330	1868	51	22758	TGFA,MYC,RACGAP1,KIF14,CAMK2B,PDGFRB,PPP1R35,LEF1,LRP5,MEIOSIN,PROX1,LGMN,PAFAH1B1,SFPQ,MTA3,CCDC57,AZIN1,CEP295,CAMK2D,SRC,SHB,EIF4EBP1,WNT4,RPS6KB1,MDM2,BC004004,CCND2,UBXN2B,E2F8,CDCA8,PGGT1B,ADAMTS1,PKN2,ANXA1,ATRX,DDX3X,KIF3B,CCND1,NR4A3,UBE2C,RGCC,PLCB1,BTC,CHEK2,KAT2B,CEP120,XRCC3,AURKB,RB1,PAGR1A,CDK5RAP1
GO:BP	response to reactive oxygen species	GO:0000302	0.0205384	1.68743	171	1868	32	22758	HMOX1,NET1,RHOB,PDGFRB,EPOR,SETX,CAPN1,PRKAA1,GCH1,MAPK9,IMPACT,PPIF,SRC,TRPM2,COA8,NQO1,FXN,GPR37L1,MAPK7,PPP2CB,JUN,LCN2,GLRX,ANXA1,PYCR1,NR4A3,HIF1A,RNF112,CRYGE,CRYGD,CRYAA,CRYGF
GO:BP	cellular response to calcium ion	GO:0071277	0.020645	1.68519	76	1868	19	22758	SMPD1,BRAF,CPNE8,LGMN,IQGAP1,PRKAA1,SYT13,CPNE2,PPIF,TRPM2,NEUROD2,SYT4,NLGN1,JUN,MEF2A,ITPKB,CLIC4,PRKAA2,CRHBP
GO:BP	actin filament bundle assembly	GO:0051017	0.0221934	1.65378	156	1868	30	22758	BAG4,F11R,BRAF,ACTN1,HSP90B1,TSC1,SORBS3,PHLDB2,ARAP1,ARRB1,CALD1,INPP5K,SRC,ARHGEF15,RAPGEF3,WNT4,ARHGAP6,KANK2,CCDC88A,TNFAIP1,NOX4,KANK4,PDXP,DPYSL3,TGFBR1,TPM1,RGCC,SWAP70,LCP1,FAM107A
GO:BP	peptidyl-serine modification	GO:0018209	0.0223134	1.65143	331	1868	51	22758	BAG4,RPS6KA1,GALNT4,MAPKAPK3,PBK,CAMK2B,PRKD1,PRKCH,DCLK3,BRAF,AXIN1,PDPK1,RPS6KA5,SGK3,MAST3,ULK2,ARRB1,PRKAA1,MAPK9,CAMK2D,INPP5K,SRC,VEGFA,CSNK1G1,SPTBN4,HPF1,RAPGEF3,LIF,RPS6KB1,CSNK2A1,CLK1,RICTOR,ARAF,MAPK7,HIPK3,ULK3,FNIP1,TTBK2,STK32C,PKN2,BDKRB2,LATS1,TGFBR1,AKT3,CHEK2,UHMK1,SGK1,RASSF2,BCAR3,BGN,SPOCK3
GO:BP	mesenchyme development	GO:0060485	0.0225064	1.64769	279	1868	45	22758	SEMA5B,MYC,BMP5,ACTA1,TAPT1,ACVRL1,LEF1,TASOR,USF3,BMPR1A,SEMA6C,PHLDB2,PHLDB1,DACT3,ISL1,TGFB1I1,BMPR2,VEGFA,EMP2,WNT4,SEMA3D,MDM2,LOXL2,TCOF1,YAP1,ACTA2,MEOX1,GJA1,TRIP10,SOX10,DLL3,ACVR1,JAG1,CYP26C1,TGFBR1,ZEB2,NRP2,BMP4,RGCC,SPRY1,SEMA3C,PAX6,HIF1A,DDX17,SEMA4F
GO:BP	epithelium migration	GO:0090132	0.0241732	1.61667	297	1868	47	22758	HMOX1,CAPN7,DLL4,RHOB,EDN2,PRKD1,CORO1A,ACVRL1,SP1,PROX1,PDPK1,ATP5B,LGMN,STC1,NF1,PIK3CD,FAP,BMPR2,SRC,VEGFA,RRAS,ETS1,MEOX2,EPHA2,EMP2,LOXL2,KANK2,CSNK2B,APOE,MYH9,JUN,KLF4,ROBO4,LCN2,HSPB1,PKN2,ANXA1,MAP2K3,TGFBR1,ZEB2,BMP4,CXCL12,RGCC,AKT3,HIF1A,ENPP2,ITGB3
GO:BP	fat cell differentiation	GO:0045444	0.0246974	1.60735	246	1868	41	22758	TLCD3B,XBP1,CEBPB,AP1S2,4932438A13RIK,TBL1X,MEX3C,MMP11,LRP5,ARID5B,BBS2,BBS9,AXIN1,CCDC3,ARNTL,TGFB1I1,FABP3,ATF2,VEGFA,NOCT,E2F1,FNDC5,YAP1,STEAP4,CMKLR1,NIPBL,KLF4,LAMA4,JAG1,ALDH6A1,ARL4A,GDF10,DYSF,CCND1,NR4A3,ADGRF5,PLCB1,OSBPL8,DDIT3,RORA,PLAC8
GO:BP	neuron apoptotic process	GO:0051402	0.0248744	1.60425	306	1868	48	22758	EPHA7,HMOX1,BAG1,CEBPB,KIF14,CORO1A,CTSZ,TNFRSF1A,CITED1,BRAF,EPOR,AGRN,PDPK1,LGMN,OXR1,NF1,ARRB1,ISL1,ATF2,NES,SNCB,NTRK1,NQO1,FZD9,BBC3,PPT1,GABRB2,APOE,CCL2,JUN,G6PDX,LCN2,UNC5B,CCL12,PAK3,CCND1,NR4A3,TMTC4,NR3C1,DIO3,ITGA1,UBE2V2,GABRB3,TRIM2,DDIT3,HIF1A,THRB,RB1
GO:BP	regulation of vasculature development	GO:1901342	0.0256386	1.59111	289	1868	46	22758	HMOX1,XBP1,RHOB,GPR4,PRKD1,CCL5,ACVRL1,TNFRSF1A,CYSLTR1,SP1,COL4A3,NF1,ITGB8,PIK3CD,ISL1,ATF2,VEGFA,RRAS,ETS1,NTRK1,EPHA2,RAPGEF3,LIF,EMP2,WNT4,TAFA5,CELA1,ADAM12,CCL2,MAPK7,KLF4,CD34,CXCL10,MTDH,ADAMTS1,HSPB1,RECK,ISM1,SLC39A12,RGCC,EGLN1,AKT3,HIF1A,CNMD,ITGB3,C3
GO:BP	negative regulation of cytokine production	GO:0001818	0.0260819	1.58366	272	1868	44	22758	HMOX1,LGR4,TRIM27,NDRG2,ILRUN,TIA1,TNFRSF1A,SELENOS,BST2,LEF1,LGALS9,GBP7,CDH3,NPLOC4,INPP5D,SLC11A1,ANXA4,RNF128,AQP4,ARRB1,CD24A,PTPN6,GIT1,NFKB1,LAPTM5,EPHA2,MERTK,LILRB4A,LBP,CMKLR1,ATP2B1,KLF4,CD34,ANXA1,SSC5D,ABCD2,CD2AP,OTUD7B,MC1R,RGCC,TWSG1,LRRC32,DDIT3,IL33
GO:BP	regulation of neuron apoptotic process	GO:0043523	0.0260819	1.58366	272	1868	44	22758	EPHA7,HMOX1,BAG1,CEBPB,KIF14,CORO1A,CTSZ,TNFRSF1A,CITED1,BRAF,EPOR,AGRN,PDPK1,LGMN,OXR1,NF1,ARRB1,ISL1,ATF2,NES,SNCB,NTRK1,NQO1,FZD9,BBC3,PPT1,GABRB2,APOE,CCL2,JUN,G6PDX,LCN2,UNC5B,CCL12,PAK3,CCND1,NR4A3,NR3C1,ITGA1,UBE2V2,GABRB3,TRIM2,DDIT3,HIF1A
GO:BP	negative regulation of organelle organization	GO:0010639	0.0264528	1.57753	333	1868	51	22758	LIMK2,CORO1A,F11R,TOP2A,TIGAR,RP1,WAPL,CAPN1,PHLDB2,ARAP1,ARFGEF1,FLII,VAT1,TAOK1,CDC20,INPP5K,PPIF,ZFP207,TNKS2,SRC,LMNA,DNM1L,LIF,SYT4,HIP1R,ARHGAP6,KANK2,SPEF1,YAP1,GHITM,FZD9,FXN,MYADM,CDCA8,MAP2,TPX2,SLC25A5,KANK4,TTBK2,ATRX,TCHP,PLEKHH2,MDM1,BMP4,GAS2L1,TPM1,SWAP70,KAT2B,XRCC3,SGK1,AURKB
GO:BP	positive regulation of establishment of protein localization	GO:1904951	0.0303215	1.51825	317	1868	49	22758	NKX6-1,XBP1,PCM1,UNC13B,WLS,PRKD1,TNFRSF1A,WIPF1,CTDSPL2,GOLPH3,TMEM30A,TMED10,BAG3,ARRB1,ISL1,PRKAA1,P2RX7,CACNB3,LRP2,CEP295,VPS35,SRC,TRPM2,DNM1L,ABAT,RAPGEF3,ZIC1,STX4A,ZDHHC2,MDM2,TSG101,BBC3,GCK,GJA1,CCL2,MYO1C,PFKM,CAMK2N1,C2CD5,CHP1,SEC24A,GLRX,CD2AP,TENM1,XPO4,CEP120,HIF1A,NNAT,ACSL3
GO:BP	regulation of postsynapse organization	GO:0099175	0.0315688	1.50074	106	1868	23	22758	EPHA7,DHX36,CAMK2B,LRRTM2,PTPRD,PAFAH1B1,CRIPT,DGKB,HNRNPK,VPS35,DNM1L,EEF2K,NLGN1,APOE,ACTR2,CBLN1,NGEF,HOMER1,PAK3,NRP2,DBNL,EGLN1,ARF4
GO:BP	positive regulation of ion transport	GO:0043270	0.0323974	1.48949	309	1868	48	22758	JPH2,KCNJ11,CD19,CEBPB,PDGFRB,CCL5,WNK3,DPP6,SCN1B,STAC2,ATP2A1,NDUFA4,STC1,CACNG4,GSTO1,P2RX7,MAPK9,CACNB3,COA8,ABAT,RAPGEF3,FGF12,SYT4,AHCYL1,PPP3CC,CCL2,ATP2B1,G6PDX,CXCL10,KCNQ1,CALM1,CHP1,LCN2,HOMER1,CCL12,ATP1B3,GLRX,CNTN1,KCNE1L,CLTRN,CACNB2,BMP4,RGS7,NR3C1,CXCL12,PLCB1,AKT3,SGK1
GO:BP	detection of visible light	GO:0009584	0.0331599	1.47939	30	1868	11	22758	SEMA5B,GUCY2F,PRPH2,ATP8A2,PCARE,RHO,RPE65,GNAT2,RS1,GJA10,GNB1
GO:BP	regulation of endothelial cell development	GO:1901550	0.0341245	1.46693	16	1868	8	22758	S1PR3,VCL,TNFRSF1A,F11R,ZDHHC21,VEGFA,S1PR2,PLCB1
GO:BP	regulation of establishment of endothelial barrier	GO:1903140	0.0341245	1.46693	16	1868	8	22758	S1PR3,VCL,TNFRSF1A,F11R,ZDHHC21,VEGFA,S1PR2,PLCB1
GO:BP	gland morphogenesis	GO:0022612	0.035078	1.45497	144	1868	28	22758	TGFA,SULF2,RPS6KA1,XBP1,CEBPB,LRP5,PROX1,PGR,BTBD7,CAPN1,MSN,PLAU,NFKB1,TET2,SRC,SOSTDC1,EPHA2,WNT4,BTRC,MKI67,AREG,BMP4,NR3C1,SEMA3C,PAX6,CEACAM2,IGFBP5,TWSG1
GO:BP	glycerophospholipid metabolic process	GO:0006650	0.0367259	1.43503	250	1868	41	22758	MTMR7,PIGM,PIGZ,PIP4P2,PDGFRB,GPAT4,ETNK1,FAR1,PISD,MFSD2A,DNAJC19,PIP4K2C,PIK3R3,MTMR6,MTMR1,PIK3CD,DGKB,SERINC1,GPAM,FABP3,INPP5K,GDPD1,FIG4,PNPLA8,PGS1,PGAP3,CAPN2,FAM126B,PGP,PON1,PLB1,HADHA,ITPKB,PLCB3,SOCS6,PLCB1,SERINC5,ENPP2,LDLR,ACSL3,IP6K2
GO:BP	response to virus	GO:0009615	0.0377386	1.42321	302	1868	47	22758	SERINC3,DHX36,TRIM27,ILRUN,RSAD2,SMPD1,MOV10,ABCC9,IFI27L2A,CCL5,SENP7,BST2,LGALS9,GBP7,PQBP1,NPLOC4,ATAD3A,AGBL5,ITGB8,EXOSC5,POU2F2,CD8A,GPAM,NFKB1,ATF2,IFI206,CXADR,WDFY4,NLRC5,TRIM41,IFNAR2,SHFL,CXCL10,LCN2,HSPB1,DDX3X,URI1,ELMOD2,IRF1,IL27,TGTP1,PUM2,USP15,SERINC5,HIF1A,MLKL,IL33
GO:BP	positive regulation of protein transport	GO:0051222	0.0377386	1.42321	302	1868	47	22758	NKX6-1,XBP1,PCM1,UNC13B,WLS,PRKD1,TNFRSF1A,WIPF1,CTDSPL2,GOLPH3,TMEM30A,TMED10,BAG3,ARRB1,ISL1,PRKAA1,P2RX7,CACNB3,LRP2,VPS35,SRC,TRPM2,DNM1L,ABAT,RAPGEF3,ZIC1,STX4A,ZDHHC2,MDM2,TSG101,BBC3,GCK,GJA1,CCL2,MYO1C,PFKM,CAMK2N1,C2CD5,CHP1,SEC24A,GLRX,CD2AP,TENM1,XPO4,HIF1A,NNAT,ACSL3
GO:BP	regulation of angiogenesis	GO:0045765	0.0391495	1.40727	285	1868	45	22758	HMOX1,XBP1,RHOB,GPR4,PRKD1,CCL5,ACVRL1,TNFRSF1A,CYSLTR1,SP1,COL4A3,NF1,ITGB8,PIK3CD,ISL1,ATF2,VEGFA,RRAS,ETS1,NTRK1,EPHA2,RAPGEF3,LIF,EMP2,TAFA5,CELA1,ADAM12,CCL2,MAPK7,KLF4,CD34,CXCL10,MTDH,ADAMTS1,HSPB1,RECK,ISM1,SLC39A12,RGCC,EGLN1,AKT3,HIF1A,CNMD,ITGB3,C3
GO:BP	mitotic spindle assembly	GO:0090307	0.0397227	1.40096	66	1868	17	22758	RACGAP1,TASOR,DRG1,CDC20,NEK2,ZFP207,MAP9,STAG1,CDCA8,STAG2,TPX2,KIF3B,PRC1,TOGARAM1,KIF2A,CHEK2,AURKB
GO:BP	positive regulation of endocytosis	GO:0045807	0.0413633	1.38338	115	1868	24	22758	SMPD1,ANXA2,ATAD1,APLN,ARRB1,HNRNPK,LRP2,VEGFA,DNM1L,EEF2K,HIP1R,NLGN1,TSG101,PPP3CC,LBP,PPT1,APOE,DCX,FLOT1,GPC3,AP2M1,ANKFY1,BICD1,C3
GO:BP	regulation of epithelial cell migration	GO:0010632	0.0432455	1.36406	218	1868	37	22758	HMOX1,CAPN7,DLL4,RHOB,PRKD1,ACVRL1,SP1,PROX1,PDPK1,ATP5B,LGMN,STC1,NF1,PIK3CD,BMPR2,SRC,VEGFA,RRAS,ETS1,MEOX2,EPHA2,EMP2,CSNK2B,APOE,JUN,KLF4,ROBO4,LCN2,HSPB1,ANXA1,MAP2K3,BMP4,RGCC,AKT3,HIF1A,ENPP2,ITGB3
GO:BP	artery morphogenesis	GO:0048844	0.0433583	1.36293	73	1868	18	22758	DLL4,PDGFRB,ACVRL1,PROX1,BMPR1A,NF1,LRP2,PRRX1,BMPR2,VEGFA,APOE,JAG1,TGFBR1,ADGRF5,BMP4,COL3A1,AKT3,LDLR
GO:BP	positive regulation of protein acetylation	GO:1901985	0.0465479	1.3321	54	1868	15	22758	XBP1,RPS6KA5,ARNTL,ARRB1,ISL1,PRKAA1,TAOK1,ARID5A,CEP295,RAPGEF3,LIF,MYO1C,DDX3X,RUVBL2,PRKAA2
GO:BP	modified amino acid transport	GO:0072337	0.0475942	1.32245	31	1868	11	22758	SLC3A1,MGST1,SLC16A9,SLC6A8,CTNS,LRP2,SLC38A2,SLC6A20A,SLC13A3,SLC6A13,SLC22A8
GO:BP	establishment of endothelial barrier	GO:0061028	0.0477419	1.3211	48	1868	14	22758	S1PR3,VCL,TNFRSF1A,F11R,ZDHHC21,PDE2A,MSN,VEGFA,RAPGEF3,MYADM,ROBO4,S1PR2,PLCB1,CLDN1
GO:BP	response to hydrogen peroxide	GO:0042542	0.0481454	1.31744	116	1868	24	22758	HMOX1,NET1,RHOB,PDGFRB,EPOR,SETX,CAPN1,PRKAA1,IMPACT,PPIF,SRC,TRPM2,NQO1,FXN,GPR37L1,MAPK7,PPP2CB,LCN2,GLRX,ANXA1,PYCR1,NR4A3,RNF112,CRYAA
