# Supplementary material for: Targeting ATF6 reduces pathological neovascularization and improves visual outcomes in retinal disease models
Source: Sci Rep. 2025 Sep 26;15:33070. doi: 10.1038/s41598-025-15393-y (PMC12475287; doi:10.1038/s41598-025-15393-y)
Supplement: Supplementary file 3 — Supplementary Material 3 [file 41598_2025_15393_MOESM3_ESM.xlsx]

## Sheet: BV genes
Supplemental Table 3. Angiogenesis-related GO term gene sets from RNA-Seq analysis.
GO:0001935 Endothelial Cell Proliferation (N=135)					GO:0045446 Endothelial Cell Differentiation (N=90)					GO:0043535 Regulation of Blood Vessel Endothelial Cell Migration (N=80)					GO:0045765 Regulation of Angiogenesis (N=210)
gene_symbol	diffexp_log2fc_WT_P17-vs-ATF6_P17	diffexp_deseq2_qvalue_WT_P17-vs-ATF6_P17	diffexp_deseq2_pvalue_WT_P17-vs-ATF6_P17		gene_symbol	diffexp_log2fc_WT_P17-vs-ATF6_P17	diffexp_deseq2_qvalue_WT_P17-vs-ATF6_P17	diffexp_deseq2_pvalue_WT_P17-vs-ATF6_P17		gene_symbol	diffexp_log2fc_WT_P17-vs-ATF6_P17	diffexp_deseq2_qvalue_WT_P17-vs-ATF6_P17	diffexp_deseq2_pvalue_WT_P17-vs-ATF6_P17		gene_symbol	diffexp_log2fc_WT_P17-vs-ATF6_P17	diffexp_deseq2_qvalue_WT_P17-vs-ATF6_P17	diffexp_deseq2_pvalue_WT_P17-vs-ATF6_P17
Itgb3	-0.901815	0.0733245	0.000436952		Cldn1	0.901982	0.0898571	0.000657171		Hif1a	0.186554	0.103701	0.000825834		Itgb3	-0.901815	0.0733245	0.000436952
Cnmd	-0.410767	0.0934701	0.00070266		Cnmd	-0.410767	0.0934701	0.00070266		Akt3	0.194782	0.127313	0.0014139		Cnmd	-0.410767	0.0934701	0.00070266
Akt3	0.194782	0.127313	0.0014139		S1pr2	-0.434984	0.162561	0.00240559		Rgcc	-0.595915	0.163807	0.00253799		Hif1a	0.186554	0.103701	0.000825834
Rgcc	-0.595915	0.163807	0.00253799		Clic4	-0.520771	0.169107	0.00272089		Map2k3	-0.289878	0.228189	0.00573594		Serpine1	-0.817324	0.129587	0.00145319
Cxcl12	-0.528253	0.16467	0.00260489		Tgfbr1	0.236783	0.204347	0.00413553		Anxa1	-0.336323	0.23093	0.00591744		Rgcc	-0.595915	0.163807	0.00253799
Bmp4	0.660857	0.199161	0.00379786		Acvr1	-0.307107	0.257074	0.00756625		Hspb1	-0.512622	0.254539	0.00719407		Slc39a12	0.664507	0.205665	0.00419809
Zeb2	0.184398	0.201155	0.00397754		Robo4	-0.615765	0.268919	0.00891308		Robo4	-0.615765	0.268919	0.00891308		Ism1	-0.576156	0.215455	0.00472719
Col8a2	1.54615	0.202754	0.00403113		Myadm	-0.380896	0.280535	0.0109817		Klf4	-0.492369	0.268919	0.0091049		Itgb2	-0.495599	0.216892	0.00485549
Tgfbr1	0.236783	0.204347	0.00413553		Flvcr2	0.483471	0.295548	0.0136269		Apoe	0.235304	0.289064	0.0128289		Hspb1	-0.512622	0.254539	0.00719407
Dysf	-0.615654	0.218623	0.0050928		Rapgef3	-0.253158	0.317799	0.0178778		Pik3c2a	0.2762	0.301002	0.014889		Stab1	-0.377677	0.254539	0.00721187
Apc	0.241633	0.257444	0.00772976		Vegfa	-0.272918	0.332441	0.0211974		Csnk2b	0.186233	0.303423	0.0152486		Adamts1	-0.518228	0.254683	0.00727115
Cd34	-0.311479	0.268919	0.0090805		Ift88	0.169465	0.344785	0.0253419		Ets1	-0.400021	0.327259	0.0197572		Mtdh	0.147089	0.257444	0.00785938
Jun	-0.427407	0.269204	0.00933726		Msn	-0.416793	0.34716	0.0259538		Vegfa	-0.272918	0.332441	0.0211974		Cxcl10	-2.15356	0.268919	0.0090784
Thbs4	0.871996	0.27026	0.0095355		Stc1	-0.308657	0.356879	0.029385		Pdgfb	-0.744201	0.347224	0.0261592		Cd34	-0.311479	0.268919	0.0090805
Ccl2	-1.49265	0.289064	0.0127689		Pde2a	-0.297454	0.363021	0.0311099		Nf1	0.193018	0.350457	0.0270481		Klf4	-0.492369	0.268919	0.0091049
Apoe	0.235304	0.289064	0.0128289		Prox1	0.197163	0.3748	0.034099		Sp1	0.175315	0.378945	0.0350358		Zfp354c	0.240508	0.276406	0.0105118
Gja1	0.515443	0.292185	0.0131417		F11r	-0.224875	0.388809	0.0375139		Acvrl1	-0.355069	0.39754	0.040553		Mapk7	-0.208034	0.280629	0.0113515
Rictor	0.198147	0.30084	0.0144705		Tnfrsf1a	-0.44447	0.395586	0.0400988		Prkd1	-0.13389	0.404393	0.0424072		Adam12	-0.290945	0.303423	0.0153176
Loxl2	-0.72429	0.303423	0.0155526		Acvrl1	-0.355069	0.39754	0.040553		Dll4	-0.32503	0.418511	0.0474456		Cela1	-0.555347	0.303423	0.0155639
Epha2	-0.593726	0.318278	0.0181519		Vcl	-0.247267	0.408513	0.044172		Hmox1	-0.858648	0.426104	0.0498425		Tafa5	-0.321482	0.311524	0.0164588
Egfl7	-0.322619	0.327259	0.0197526		S1pr3	-0.217641	0.421602	0.0483572		Mecp2	0.128144	0.430175	0.0522247		Emp2	-0.412023	0.312318	0.0166319
Vegfa	-0.272918	0.332441	0.0211974		Apold1	-0.906982	0.435198	0.0545349		Amotl1	-0.228591	0.445291	0.0595603		Lif	-1.74308	0.31382	0.0168989
Bmpr2	0.196992	0.333617	0.0219124		Agt	0.199644	0.442622	0.0585559		Tgfb1	-0.4532	0.461519	0.0683466		Rapgef3	-0.253158	0.317799	0.0178778
Apln	-0.905059	0.345829	0.0258355		Akap11	0.165828	0.445459	0.0608234		Plcg1	-0.126536	0.484384	0.0820389		Epha2	-0.593726	0.318278	0.0181519
Slc39a9	0.146583	0.347224	0.0261305		Plod3	-0.177979	0.447116	0.0615726		Igf1	0.219443	0.503302	0.0909047		Ntrk1	-0.40815	0.318278	0.0181563
Pdgfb	-0.744201	0.347224	0.0261592		Notch4	-0.388124	0.448258	0.0627165		Prkd2	-0.269612	0.507957	0.0952406		Ets1	-0.400021	0.327259	0.0197572
Pik3cd	-0.260924	0.347224	0.0262941		Myd88	-0.255008	0.459314	0.0678585		Stat5a	-0.208166	0.511087	0.0972543		Rras	-0.420133	0.329316	0.0205295
Itga4	-0.290596	0.350457	0.0270344		Rap2c	0.157612	0.468681	0.0720766		Notch1	-0.34741	0.511293	0.0976108		Vegfa	-0.272918	0.332441	0.0211974
Nf1	0.193018	0.350457	0.0270481		Tjp3	-0.366247	0.47887	0.0775158		Kdr	-0.216103	0.51745	0.103893		Atf2	0.126671	0.333849	0.0222819
Col8a1	0.540638	0.356879	0.0295803		Dicer1	0.123795	0.484991	0.0825435		Angpt2	-0.706859	0.542923	0.119855		Ptpn6	-0.432251	0.342356	0.0240986
Col4a3	0.420025	0.356879	0.0296175		Ednrb	-0.326945	0.485402	0.0828159		Rhoa	-0.0878998	0.549331	0.126329		Optc	0.454517	0.347224	0.0262963
Prox1	0.197163	0.3748	0.034099		Edn1	-0.752466	0.510502	0.0969963		Sirt1	0.101585	0.580519	0.150717		Itgb8	0.281035	0.349022	0.0267098
Sp1	0.175315	0.378945	0.0350358		Notch1	-0.34741	0.511293	0.0976108		Vegfc	-0.337687	0.595169	0.165459		Nf1	0.193018	0.350457	0.0270481
Stat1	-0.314048	0.381184	0.0358498		Dmd	0.193408	0.517323	0.103631		Akt1	-0.163951	0.602655	0.171475		Col4a3	0.420025	0.356879	0.0296175
Fgfr3	0.759338	0.395586	0.0400954		Kdr	-0.216103	0.51745	0.103893		Ptgs2	-0.793679	0.615532	0.183469		Sp1	0.175315	0.378945	0.0350358
Prkd1	-0.13389	0.404393	0.0424072		Pecam1	-0.223299	0.519029	0.104717		Pik3r2	-0.183267	0.620145	0.188489		Stat1	-0.314048	0.381184	0.0358498
Cyba	-0.385737	0.406993	0.0433978		Cdh5	-0.358779	0.519516	0.105674		P2rx4	-0.118865	0.621887	0.192423		Cysltr1	0.821375	0.38947	0.0382318
Nrarp	-0.244166	0.412977	0.0456628		Arhgef26	0.126438	0.535501	0.114846		Card10	-0.201535	0.621999	0.192574		Tnfrsf1a	-0.44447	0.395586	0.0400988
Dll4	-0.32503	0.418511	0.0474456		Icam1	-0.331758	0.544318	0.120488		Angpt4	0.424289	0.623929	0.193881		Acvrl1	-0.355069	0.39754	0.040553
Xbp1	-0.188162	0.419875	0.0477446		Met	0.318947	0.55168	0.128667		Mmrn2	-0.292464	0.632877	0.202615		Ccl5	-1.30643	0.398776	0.0409536
Flt1	-0.34692	0.419926	0.0477837		Fasn	-0.310086	0.564801	0.138703		Thbs1	-0.622834	0.636696	0.206821		Prkd1	-0.13389	0.404393	0.0424072
Hmox1	-0.858648	0.426104	0.0498425		Ccm2	-0.139345	0.565884	0.13959		Sh3bp1	-0.147875	0.638998	0.20888		Gpr4	-0.368489	0.404393	0.0425488
Vstm4	-0.314391	0.430175	0.052358		Mesp1	0.477346	0.575877	0.146836		Akt2	-0.0815021	0.654762	0.224532		Xbp1	-0.188162	0.419875	0.0477446
Ecm1	-0.38431	0.439144	0.0573494		Tjp2	-0.173698	0.615475	0.183176		Hdac5	-0.143801	0.656157	0.226815		Flt1	-0.34692	0.419926	0.0477837
Krit1	0.148587	0.479175	0.0778126		Fzd2	-0.258317	0.634631	0.204427		Fgf2	-0.345991	0.665285	0.237507		Hmox1	-0.858648	0.426104	0.0498425
Plcg1	-0.126536	0.484384	0.0820389		Hey1	-0.119229	0.649557	0.220384		Prcp	0.153191	0.674074	0.248504		Anxa3	-0.266843	0.426811	0.0502059
Dicer1	0.123795	0.484991	0.0825435		Fzd1	-0.234237	0.659358	0.230746		Tgfbr3	0.148492	0.69265	0.270473		Hhex	-0.606332	0.429973	0.0516181
Igf1	0.219443	0.503302	0.0909047		Marveld2	0.206332	0.664807	0.236152		Prkca	0.0972427	0.700346	0.278263		Mecp2	0.128144	0.430175	0.0522247
Prkd2	-0.269612	0.507957	0.0952406		Rock1	0.0864717	0.671704	0.244464		Jup	-0.336636	0.710679	0.290153		Mmp9	-0.401813	0.430175	0.0527034
Ngfr	-0.308956	0.508943	0.0957559		Rdx	0.0710734	0.67689	0.251452		Tbxa2r	-0.296444	0.714971	0.296357		Cybb	-0.594816	0.437713	0.0566597
Stat5a	-0.208166	0.511087	0.0972543		Rapgef1	-0.148345	0.684339	0.260122		Atp2b4	-0.141457	0.717635	0.299785		Ecm1	-0.38431	0.439144	0.0573494
Synj2bp	0.160072	0.51745	0.103883		Xdh	-0.440566	0.70043	0.27848		Jcad	-0.102838	0.729604	0.315541		Agt	0.199644	0.442622	0.0585559
Kdr	-0.216103	0.51745	0.103893		Sox17	-0.205697	0.710679	0.290369		Hdac9	0.109784	0.751806	0.342899		Notch4	-0.388124	0.448258	0.0627165
Sparc	-0.181385	0.533215	0.113755		Hey2	-0.105805	0.727151	0.311511		Nr2e1	-0.119348	0.752573	0.344604		Tgm2	-0.671798	0.452152	0.0647621
Lrg1	-1.0799	0.534264	0.114239		Cxcr4	-0.192395	0.73579	0.322228		Fgf18	-0.207364	0.779059	0.384502		Cysltr2	-0.59475	0.461061	0.0682198
Eng	-0.663953	0.538758	0.117388		Ptprs	-0.113067	0.744882	0.333964		Mef2c	0.148543	0.780328	0.388794		Sp100	-0.659015	0.474491	0.0754198
Ptprm	-0.244131	0.543798	0.120137		Foxj2	-0.140731	0.771177	0.371978		Vash1	-0.0997315	0.797783	0.416547		Krit1	0.148587	0.479175	0.0778126
Cdh13	-0.252114	0.55358	0.129975		Add1	-0.0779065	0.777248	0.381874		Igf2	-0.094104	0.814481	0.445562		Ninj1	-0.311959	0.483477	0.0811993
Wnt5a	0.18442	0.562489	0.136542		Hpse	-0.12959	0.812187	0.440259		Nos3	-0.144709	0.814893	0.446708		Plcg1	-0.126536	0.484384	0.0820389
Tsc2	-0.200743	0.567053	0.140886		F2rl1	-0.302458	0.822277	0.45802		Fgfbp1	0.362912	0.829169	0.469439		Itga5	-0.53778	0.507957	0.095101
Sirt1	0.101585	0.580519	0.150717		Sox18	-0.182978	0.834673	0.483393		Fgfr1	-0.122178	0.835157	0.485908		Prkd2	-0.269612	0.507957	0.0952406
Pgf	-0.801205	0.58383	0.153398		Tjp1	0.047411	0.835275	0.486673		Hmgb1	0.0639051	0.835709	0.48846		Ngfr	-0.308956	0.508943	0.0957559
Nppb	-0.648092	0.590884	0.162015		Nrg1	0.0754361	0.840133	0.497915		Pdcd10	0.0805646	0.843852	0.507691		Efna3	-0.262583	0.510453	0.0966485
Dlg1	0.0817775	0.60004	0.169457		Btg1	0.0294467	0.84666	0.513814		Tmsb4x	-0.0752872	0.853448	0.524183		Synj2bp	0.160072	0.51745	0.103883
Hspg2	-0.624703	0.601302	0.170312		Vezf1	0.0456755	0.862924	0.540424		Col18a1	-0.125634	0.863655	0.542193		Kdr	-0.216103	0.51745	0.103893
Calca	0.496365	0.601302	0.170354		Rock2	-0.0607181	0.863246	0.541084		Nus1	-0.0369075	0.869925	0.555478		Pde3b	-0.263268	0.519516	0.105443
Akt1	-0.163951	0.602655	0.171475		Col18a1	-0.125634	0.863655	0.542193		Rhoj	-0.0926105	0.882958	0.585904		Cdh5	-0.358779	0.519516	0.105674
Emc10	-0.151862	0.609119	0.178093		Abcb1b	0.162544	0.869396	0.552845		Adam17	0.0405825	0.894734	0.607491		Rela	-0.229315	0.520325	0.106467
Cav1	-0.162227	0.622484	0.193015		Ppp1r16b	0.0588813	0.87343	0.562414		Cd40	-0.123464	0.902375	0.624593		Sparc	-0.181385	0.533215	0.113755
Mmrn2	-0.292464	0.632877	0.202615		Ezr	-0.0729281	0.905793	0.633106		Gadd45a	0.0461886	0.907122	0.636787		Lrg1	-1.0799	0.534264	0.114239
Vegfb	-0.172543	0.634955	0.204654		Ndp	-0.04056	0.937905	0.702782		Srpx2	-0.0907574	0.910661	0.643241		Sh2b3	-0.217461	0.534628	0.114491
Thbs1	-0.622834	0.636696	0.206821		Ikbkb	-0.0237001	0.946119	0.737664		Itgb1bp1	-0.0390877	0.932473	0.688598		Eng	-0.663953	0.538758	0.117388
Sirt6	-0.115286	0.640931	0.211213		Zeb1	0.0230075	0.946432	0.738765		Angpt1	0.0961397	0.932749	0.69015		Itgb1	-0.190531	0.539475	0.118481
Flt4	-0.260433	0.654985	0.224715		Lipa	-0.0348518	0.948855	0.742727		Gata2	-0.0905444	0.937905	0.705258		Angpt2	-0.706859	0.542923	0.119855
Fgf2	-0.345991	0.665285	0.237507		Fzd4	-0.0327182	0.955162	0.764808		Stard13	-0.0324336	0.955162	0.844444		Ptprm	-0.244131	0.543798	0.120137
Ager	0.148805	0.67689	0.25134		Nr2f2	-0.0478368	0.955162	0.784981		Nfe2l2	0.0175123	0.955162	0.847251		Glul	0.223855	0.545829	0.122448
Prkca	0.0972427	0.700346	0.278263		Id1	-0.0241703	0.955162	0.797156		Amot	-0.0142395	0.974554	0.908971		Ppp1r15a	-0.223916	0.546117	0.12295
Xdh	-0.440566	0.70043	0.27848		Pde4d	0.0201844	0.955162	0.811019		Map3k3	-0.0047744	0.988198	0.939856		Lgals3	-0.731956	0.559589	0.135037
F3	-0.222115	0.704055	0.283272		Gpx1	-0.014808	0.955162	0.857625		Hdac7	0.00354214	0.997964	0.967505		Hgf	0.271263	0.562489	0.136402
Gdf2	-0.524562	0.704698	0.284853		Heg1	0.0241679	0.955197	0.860914		Map2k5	-0.00093596	0.997964	0.990798		Wnt5a	0.18442	0.562489	0.136542
Mtor	-0.129139	0.711895	0.292087		Afdn	-0.0128409	0.958618	0.870074							Col4a2	-0.648091	0.563212	0.137197
Rptor	-0.146573	0.719291	0.302228		Tmem100	-0.0572335	0.965336	0.886661							Pgk1	-0.166709	0.572102	0.144335
Egr3	-0.603431	0.726567	0.310835		Ctnnb1	0.00761572	0.970644	0.899521							Htatip2	-0.621579	0.575877	0.147424
Jcad	-0.102838	0.729604	0.315541		Vhl	0.00968709	0.974554	0.908912							Ptn	0.205518	0.578614	0.149248
Arg1	0.36038	0.747239	0.336843		Atoh8	0.0184409	0.985827	0.935304							Creb3l1	-0.37579	0.579674	0.150233
Nras	0.0821111	0.759692	0.355256		Ednra	0.0115207	0.988425	0.940179							Sirt1	0.101585	0.580519	0.150717
Cav2	-0.100209	0.75972	0.355337		Hapln2	-0.014067	0.997964	0.960307							Pgf	-0.801205	0.58383	0.153398
Pold4	-0.109254	0.764777	0.362062		Rapgef2	-0.00422162	0.997964	0.968479							Smad1	-0.204149	0.586413	0.156564
Adora2b	0.218464	0.769467	0.368857		Rap1a	0.00315292	0.997964	0.970368							Cx3cl1	-0.240612	0.592658	0.164354
Pdcd6	0.087143	0.772764	0.374053		Cldn5	-0.00644124	0.997964	0.982511							Stim1	-0.147386	0.602162	0.171118
Apoh	0.575762	0.773633	0.375976												Dab2ip	-0.239287	0.602655	0.171502
Nr4a1	0.313929	0.778178	0.3832												Emc10	-0.151862	0.609119	0.178093
Mef2c	0.148543	0.780328	0.388794												Epn1	-0.174863	0.616646	0.184311
Egf	0.130991	0.793664	0.408385												Thbs2	-0.256777	0.620145	0.189943
Scarb1	-0.0975367	0.797518	0.416214												Zc3h12a	-0.323503	0.621276	0.191274
Vash1	-0.0997315	0.797783	0.416547												Wars2	0.115688	0.622484	0.193079
Igf2	-0.094104	0.814481	0.445562												Angpt4	0.424289	0.623929	0.193881
Fgfbp1	0.362912	0.829169	0.469439												Adgrb1	-0.185376	0.626362	0.196601
Thap1	-0.0974037	0.830676	0.471364												Shh	-0.173437	0.63116	0.200779
Fgfr1	-0.122178	0.835157	0.485908												Hyal1	-0.144152	0.63268	0.201727
Hmgb1	0.0639051	0.835709	0.48846												Tspan18	-0.252379	0.633134	0.202813
Pdcd10	0.0805646	0.843852	0.507691												Vegfb	-0.172543	0.634955	0.204654
Il12a	0.267287	0.854874	0.526127												Thbs1	-0.622834	0.636696	0.206821
Aggf1	-0.0378067	0.863192	0.540903												Hk2	-0.251166	0.639817	0.209951
Col18a1	-0.125634	0.863655	0.542193												Sirt6	-0.115286	0.640931	0.211213
Vash2	-0.0688046	0.867241	0.549737												Gab1	-0.159733	0.653915	0.223985
Adam17	0.0405825	0.894734	0.607491												Hgs	-0.215735	0.655965	0.225823
Dbh	-0.189262	0.903262	0.628028												Tgfbr2	-0.215789	0.660102	0.231482
Prok1	-0.100016	0.905462	0.631995												Emilin2	-0.345467	0.660102	0.231599
Mydgf	-0.0422935	0.913044	0.648316												Gtf2i	-0.147788	0.661792	0.233317
Pdcl3	0.0322624	0.926859	0.677909												Adm2	-0.566697	0.6651	0.236927
Itgb1bp1	-0.0390877	0.932473	0.688598												Fgf2	-0.345991	0.665285	0.237507
Ern1	0.0314511	0.93637	0.695264												Ddah1	-0.107324	0.667387	0.239359
Enpep	-0.0622309	0.937905	0.698673												Jak1	0.0572021	0.671281	0.24408
Gata2	-0.0905444	0.937905	0.705258												Rock1	0.0864717	0.671704	0.244464
Scg2	0.0256293	0.939877	0.723573												Pak4	-0.171766	0.672225	0.245289
Ghsr	0.090932	0.943985	0.732472												Ecscr	-0.180397	0.690224	0.267629
Lipa	-0.0348518	0.948855	0.742727												Prkca	0.0972427	0.700346	0.278263
Htr2b	-0.0662304	0.955162	0.757129												Hipk2	0.158932	0.702649	0.281238
Hmgb2	-0.0363068	0.955162	0.774473												F3	-0.222115	0.704055	0.283272
Nr2f2	-0.0478368	0.955162	0.784981												Gdf2	-0.524562	0.704698	0.284853
Apoa1	-0.120855	0.955162	0.795498												Jup	-0.336636	0.710679	0.290153
Pik3cb	-0.0204303	0.955162	0.799527												Tbxa2r	-0.296444	0.714971	0.296357
Ang	-0.0803743	0.955162	0.830542												Atp2b4	-0.141457	0.717635	0.299785
Bmper	-0.036651	0.955969	0.864096												Spred1	0.0886631	0.719042	0.302084
Aimp1	0.0157885	0.9655	0.887327												Cxcr4	-0.192395	0.73579	0.322228
Sulf1	-0.0126972	0.972222	0.903359												Nr2e1	-0.119348	0.752573	0.344604
Zfp580	-0.0165001	0.973827	0.90724												Naxe	0.0629742	0.753454	0.346155
Atoh8	0.0184409	0.985827	0.935304												Pml	-0.166999	0.757058	0.350868
Ghrl	0.0233725	0.996206	0.95492												Tgfb2	-0.129716	0.758839	0.353598
Vip	0.00497042	0.997964	0.973457												Tie1	-0.288206	0.762392	0.35817
Agtr1a	0.0172875	0.997964	0.978347												Minar1	-0.270931	0.764777	0.36329
Fgf7	0.00535609	0.997964	0.984926												Foxj2	-0.140731	0.771177	0.371978
Tek	0.00265028	0.997964	0.990448												Pdcd6	0.087143	0.772764	0.374053
Fgf10	0.000168326	0.999505	0.999451												Apoh	0.575762	0.773633	0.375976
															Sash1	-0.144686	0.773654	0.376735
															Fgf1	0.0812439	0.775985	0.380414
															Add1	-0.0779065	0.777248	0.381874
															Fgf18	-0.207364	0.779059	0.384502
															Pkm	-0.0625771	0.784515	0.39328
															Apela	-0.151603	0.786259	0.396175
															Brca1	-0.0999143	0.788172	0.398885
															Vash1	-0.0997315	0.797783	0.416547
															Aqp1	-0.088319	0.80221	0.423594
															Cx3cr1	-0.0874898	0.802688	0.424022
															Ago1	-0.0778258	0.811432	0.437622
															Igf2	-0.094104	0.814481	0.445562
															Nos3	-0.144709	0.814893	0.446708
															Grem1	0.237346	0.816086	0.447899
															Rnh1	-0.067522	0.825787	0.461813
															Smoc2	-0.121315	0.834825	0.485184
															Tjp1	0.047411	0.835275	0.486673
															Erap1	0.0829448	0.840133	0.497134
															Mdk	0.10673	0.841008	0.499735
															Jmjd8	0.0530269	0.844555	0.50978
															Sphk1	-0.0832832	0.845359	0.511356
															Wnk1	0.0580561	0.846454	0.513167
															Btg1	0.0294466	0.84666	0.513814
															Ago2	0.10009	0.847445	0.515335
															Aplnr	0.226605	0.859988	0.535014
															Aggf1	-0.0378067	0.863192	0.540903
															Rock2	-0.0607181	0.863246	0.541084
															Klf2	-0.171643	0.864156	0.543941
															Angptl3	-0.317106	0.866075	0.547692
															Ccn6	0.152557	0.866535	0.548798
															Vash2	-0.0688046	0.867241	0.549737
															Fkbpl	0.0483184	0.869925	0.554775
															Tcf4	0.033731	0.869925	0.555575
															Abcc8	-0.068666	0.869989	0.555907
															Ppp1r16b	0.0588813	0.87343	0.562414
															Rhoj	-0.0926105	0.882958	0.585904
															Cd40	-0.123464	0.902375	0.624593
															Prok1	-0.100016	0.905462	0.631995
															Clic3	0.261198	0.909466	0.641194
															Mydgf	-0.0422935	0.913044	0.648316
															Shc1	-0.0468659	0.914174	0.650914
															Sema6a	-0.0604413	0.916959	0.659357
															Uts2r	-0.161029	0.919721	0.663869
															Pik3cg	-0.0867362	0.92054	0.665109
															Cd36	-0.102862	0.925548	0.674905
															Pdcl3	0.0322624	0.926859	0.677909
															Foxo4	-0.0428354	0.930636	0.685532
															Gata2	-0.0905444	0.937905	0.705258
															Crhr2	-0.0562008	0.937905	0.707832
															Cxcr2	-0.137265	0.943808	0.732182
															Ghsr	0.090932	0.943985	0.732472
															Spry2	-0.0411526	0.944268	0.733641
															Dcn	0.188004	0.952026	0.747669
															Hspb6	0.0299931	0.955162	0.764236
															Il17f	0.156964	0.955162	0.775531
															Epn2	-0.0206148	0.955162	0.779855
															Id1	-0.0241703	0.955162	0.797156
															Pik3cb	-0.0204303	0.955162	0.799527
															Ptgis	-0.0525143	0.955162	0.829908
															Tert	0.0465931	0.955162	0.843043
															Stard13	-0.0324336	0.955162	0.844444
															Nfe2l2	0.0175123	0.955162	0.847251
															S100a1	-0.0276273	0.955162	0.847317
															Bmper	-0.036651	0.955969	0.864096
															E2f2	-0.0408934	0.961288	0.876351
															Sulf1	-0.0126972	0.972222	0.903359
															Amot	-0.0142395	0.974554	0.908971
															Itgax	-0.0356435	0.976736	0.912922
															Adrb2	0.0160683	0.98431	0.931399
															Serpinf1	0.00690007	0.99531	0.953468
															Ghrl	0.0233725	0.996206	0.95492
															Agtr1a	0.0172875	0.997964	0.978347
															Pik3r6	-0.00550648	0.997964	0.978575
															Cldn5	-0.00644124	0.997964	0.982511
															Tek	0.00265028	0.997964	0.990448
