# Supplementary material for: Targeting ATF6 reduces pathological neovascularization and improves visual outcomes in retinal disease models
Source: Sci Rep. 2025 Sep 26;15:33070. doi: 10.1038/s41598-025-15393-y (PMC12475287; doi:10.1038/s41598-025-15393-y)
Supplement: Supplementary file 4 — Supplementary Material 4 [file 41598_2025_15393_MOESM4_ESM.xlsx]

## Sheet: Vision genes
Supplemental Table 4. Vision-related GO term gene sets from RNA-Seq analysis.
GO:0050953 Sensory Perception of Light Stimulus (N=144)					GO:0009416 Response to Light Stimulus (N=307)					GO:0009583 Detection of Light Stimulus (N=49)
gene_symbol	diffexp_log2fc_WT_P18-vs-ATF6_P18	diffexp_deseq2_qvalue_WT_P18-vs-ATF6_P18	diffexp_deseq2_pvalue_WT_P18-vs-ATF6_P18		gene_symbol	diffexp_log2fc_WT_P18-vs-ATF6_P18	diffexp_deseq2_qvalue_WT_P18-vs-ATF6_P18	diffexp_deseq2_pvalue_WT_P18-vs-ATF6_P18		gene_symbol	diffexp_log2fc_WT_P18-vs-ATF6_P18	diffexp_deseq2_qvalue_WT_P18-vs-ATF6_P18	diffexp_deseq2_pvalue_WT_P18-vs-ATF6_P18
Sema5a	0.0633729	0.825457	0.461583		Sema5a	0.0633729	0.825457	0.461583		Sema5a	0.0633729	0.825457	0.461583
Gja10	0.498006	0.140972	0.00165313		Gja10	0.498006	0.140972	0.00165313		Gja10	0.498006	0.140972	0.00165313
Prph2	0.113968	0.404393	0.0422867		Prph2	0.113968	0.404393	0.0422867		Prph2	0.113968	0.404393	0.0422867
Rho	0.141349	0.363021	0.0311521		Rho	0.141349	0.363021	0.0311521		Rgr	1.81213	0.254585	0.00723349
Rpe65	2.02057	0.290491	0.0130146		Rpe65	2.02057	0.290491	0.0130146		Rho	0.141349	0.363021	0.0311521
Gnat2	0.273326	0.163862	0.00255489		Gnat2	0.273326	0.163862	0.00255489		Rpe65	2.02057	0.290491	0.0130146
Pcare	-0.209196	0.36459	0.0316824		Pcare	-0.209196	0.36459	0.0316824		Gnat2	0.273326	0.163862	0.00255489
Sema5b	-0.259188	0.422239	0.04873		Sema5b	-0.259188	0.422239	0.04873		Opn1mw	0.263365	0.187066	0.00322265
Cabp4	0.0277673	0.937905	0.705899		Cabp4	0.0277673	0.937905	0.705899		Pde6b	0.208122	0.217208	0.00488334
Cacna1f	0.00451513	0.9975	0.957835		Cacna1f	0.00451513	0.9975	0.957835		Rrh	0.515656	0.224794	0.00556198
Cngb1	-0.00701959	0.993902	0.950793		Cngb1	-0.00701959	0.993902	0.950793		Pcare	-0.209196	0.36459	0.0316824
Gnat1	0.109519	0.689382	0.266469		Gnat1	0.109519	0.689382	0.266469		Pde6d	0.153626	0.331626	0.0209744
Grm6	-0.0427313	0.937905	0.708429		Grm6	-0.0427313	0.937905	0.708429		Sema5b	-0.259188	0.422239	0.04873
Guca1b	-0.00525825	0.994488	0.952235		Guca1b	-0.00525825	0.994488	0.952235		Cabp4	0.0277673	0.937905	0.705899
Pde6c	0.0682483	0.724173	0.307776		Pde6c	0.0682483	0.724173	0.307776		Cacna1f	0.00451513	0.9975	0.957835
Rcvrn	0.00118649	0.997964	0.991492		Rcvrn	0.00118649	0.997964	0.991492		Cngb1	-0.00701959	0.993902	0.950793
Reep6	-0.0139469	0.979236	0.919347		Reep6	-0.0139469	0.979236	0.919347		Gnat1	0.109519	0.689382	0.266469
Rgs9bp	0.0231966	0.955162	0.819394		Rgs9bp	0.0231966	0.955162	0.819394		Grm6	-0.0427313	0.937905	0.708429
Rom1	0.117089	0.512179	0.0993162		Rom1	0.117089	0.512179	0.0993162		Guca1b	-0.00525825	0.994488	0.952235
Best1	-0.325226	0.811711	0.437978		Best1	-0.325226	0.811711	0.437978		Lrit1	0.118494	0.463695	0.0692314
Cacna2d4	0.0126136	0.955162	0.836471		Cacna2d4	0.0126136	0.955162	0.836471		Pde6c	0.0682483	0.724173	0.307776
Cacnb4	0.186071	0.494769	0.0864686		Cacnb4	0.186071	0.494769	0.0864686		Rcvrn	0.00118649	0.997964	0.991492
Crb1	0.167367	0.475501	0.076037		Crb1	0.167367	0.475501	0.076037		Reep6	-0.0139469	0.979236	0.919347
Tulp1	-0.0520182	0.937905	0.700142		Tulp1	-0.0520182	0.937905	0.700142		Rgs9bp	0.0231966	0.955162	0.819394
Guca1a	0.138768	0.664953	0.23624		Guca1a	0.138768	0.664953	0.23624		Rom1	0.117089	0.512179	0.0993162
Rbp4	-0.23811	0.87319	0.562211		Rbp4	-0.23811	0.87319	0.562211		Best1	-0.325226	0.811711	0.437978
Prcd	0.107422	0.559589	0.135		Prcd	0.107422	0.559589	0.135		Opn4	0.0577752	0.927559	0.67987
Gpr179	-0.0421407	0.955162	0.763362		Gpr179	-0.0421407	0.955162	0.763362		Cacna2d4	0.0126136	0.955162	0.836471
Trpm1	0.119072	0.594614	0.165187		Trpm1	0.119072	0.594614	0.165187		Cacnb4	0.186071	0.494769	0.0864686
Chrnb2	-0.0609278	0.80221	0.423595		Chrnb2	-0.0609278	0.80221	0.423595		Crb1	0.167367	0.475501	0.076037
Rpgr	0.174938	0.591413	0.162562		Rpgr	0.174938	0.591413	0.162562		Opn1sw	0.11268	0.667284	0.239165
Rgr	1.81213	0.254585	0.00723349		Rgr	1.81213	0.254585	0.00723349		Tulp1	-0.0520182	0.937905	0.700142
Opn1mw	0.263365	0.187066	0.00322265		Opn1mw	0.263365	0.187066	0.00322265		Guca1a	0.138768	0.664953	0.23624
Pde6b	0.208122	0.217208	0.00488334		Pde6b	0.208122	0.217208	0.00488334		Rbp4	-0.23811	0.87319	0.562211
Rrh	0.515656	0.224794	0.00556198		Rrh	0.515656	0.224794	0.00556198		Ttr	1.63238	0.315132	0.0172856
Pde6d	0.153626	0.331626	0.0209744		Pde6d	0.153626	0.331626	0.0209744		Arrb1	-0.289846	0.344785	0.0253739
Opn4	0.0577752	0.927559	0.67987		Opn4	0.0577752	0.927559	0.67987		Gnb1	0.198738	0.0385275	0.000150278
Opn1sw	0.11268	0.667284	0.239165		Opn1sw	0.11268	0.667284	0.239165		Aipl1	0.0303022	0.907745	0.638849
Arrb1	-0.289846	0.344785	0.0253739		Arrb1	-0.289846	0.344785	0.0253739		Irx6	-0.198736	0.601349	0.170413
Grk1	0.0621529	0.740206	0.329782		Grk1	0.0621529	0.740206	0.329782		Asic2	-0.103814	0.775406	0.378944
Rp1	0.187158	0.355146	0.0281653		Rp1	0.187158	0.355146	0.0281653		Fech	0.106689	0.499545	0.0888344
Slc4a10	0.237787	0.332134	0.0211059		Slc4a10	0.237787	0.332134	0.0211059		Gpr88	-0.00743272	0.997738	0.958477
Rgs9	0.170639	0.430175	0.0523599		Rgs9	0.170639	0.430175	0.0523599		Pnpla2	-0.0903514	0.83802	0.492861
Rs1	0.288693	0.162561	0.00243274		Rs1	0.288693	0.162561	0.00243274		Gngt1	0.0697465	0.840672	0.499239
Atp8a2	0.17946	0.390261	0.0383532		Atp8a2	0.17946	0.390261	0.0383532		Pcp2	0.0624147	0.878728	0.575154
Gucy2f	0.223442	0.407961	0.0436815		Gucy2f	0.223442	0.407961	0.0436815		Gpr52	0.364867	0.465628	0.0704041
Ccdc66	0.13573	0.54096	0.119158		Ccdc66	0.13573	0.54096	0.119158		Opn3	0.186482	0.875418	0.566349
Cep250	-0.0660162	0.857778	0.530352		Cep250	-0.0660162	0.857778	0.530352		Grk1	0.0621529	0.740206	0.329782
Rdh11	0.0670262	0.838147	0.49364		Rdh11	0.0670262	0.838147	0.49364		Prcd	0.107422	0.559589	0.135
Lrit3	-0.0653956	0.827206	0.463413		Gnb1	0.198738	0.0385275	0.000150278
Nr2e1	-0.119348	0.752573	0.344604		Aipl1	0.0303022	0.907745	0.638849
Bbs2	0.134695	0.378755	0.0349434		Irx6	-0.198736	0.601349	0.170413
Cacnb2	0.197793	0.205665	0.00420043		Asic2	-0.103814	0.775406	0.378944
Cdh23	-0.452426	0.329316	0.0203656		Fech	0.106689	0.499545	0.0888344
Mfrp	0.728102	0.235809	0.00614466		Gpr88	-0.00743272	0.997738	0.958477
Rdh12	0.202795	0.258929	0.00809372		Gngt1	0.0697465	0.840672	0.499239
Slc4a7	0.322121	0.0372967	0.000137395		Pcp2	0.0624147	0.878728	0.575154
Olfm2	-0.472678	0.188378	0.0032609		Gpr52	0.364867	0.465628	0.0704041
Pdcl	0.247909	0.116781	0.00116407		Opn3	0.186482	0.875418	0.566349
Abca4	0.223724	0.334926	0.0228331		Nf1	0.193018	0.350457	0.0270481
Cryba2	-4.48857	0.0141851	2.92017e-05		Sirt1	0.101585	0.580519	0.150717
Cryba4	-4.38782	0.0141851	2.91228e-05		Hif1a	0.186554	0.103701	0.000825834
Crybb1	-3.8259	0.033569	0.000118207		Mecp2	0.128144	0.430175	0.0522247
Crybb3	-2.23679	0.0934701	0.000707129		Ghrl	0.0233725	0.996206	0.95492
Ppt1	0.192023	0.293582	0.0133916		Sirt6	-0.115286	0.640931	0.211213
Cryga	-4.78175	0.0327385	0.000105121		Abcc8	-0.068666	0.869989	0.555907
Dnajc19	0.216823	0.365489	0.0318979		Mmp9	-0.401813	0.430175	0.0527034
Ush1g	-0.623343	0.158814	0.0022242		Aqp1	-0.088319	0.80221	0.423594
Arr3	0.113156	0.801936	0.422246		Pml	-0.166999	0.757058	0.350868
Bbs1	0.00739068	0.98665	0.936513		Hyal1	-0.144152	0.63268	0.201727
Cfh	0.307781	0.483477	0.0815321		Itgb1	-0.190531	0.539475	0.118481
Col2a1	-0.194255	0.693872	0.271662		Rela	-0.229315	0.520325	0.106467
Gabrr2	0.0969357	0.643268	0.213579		Akt1	-0.163951	0.602655	0.171475
Gjc1	-0.139643	0.672225	0.245188		Akt2	-0.0815021	0.654762	0.224532
Gjd2	0.00827687	0.972222	0.903017		Gpx1	-0.014808	0.955162	0.857625
Glrb	0.17571	0.467647	0.0716963		Il12a	0.267287	0.854874	0.526127
Lamb2	-0.334128	0.484991	0.0824443		Dbh	-0.189262	0.903262	0.628028
Myo7a	-0.129903	0.627223	0.197454		Mtor	-0.129139	0.711895	0.292087
Pcdh15	0.0832316	0.659358	0.230787		Fbxw7	0.0096501	0.961684	0.877326
Rdh8	0.0284173	0.869925	0.553778		Atxn1	0.1423	0.41059	0.0450205
Rpgrip1	0.0896095	0.656157	0.226355		Bhlhe40	-0.637055	0.169107	0.00270343
Ush2a	0.156631	0.688855	0.26523		Braf	0.166375	0.384638	0.0365072
Wfs1	-0.28848	0.445459	0.0608617		Crip1	-0.361079	0.344101	0.0249708
Atf6	0.0359943	0.906509	0.634887		Gnb5	0.290821	0.0505853	0.000232643
Cln6	-0.240605	0.536276	0.115169		Map4k3	0.14334	0.280629	0.0114173
Cln8	-0.074085	0.774743	0.377949		Mapk9	0.178202	0.342351	0.024005
Col11a1	0.181144	0.620145	0.189468		Noc2l	-0.176556	0.374672	0.033862
Col1a1	-0.695298	0.620145	0.188837		Uaca	-0.446443	0.116134	0.00114838
Crybg3	0.102151	0.586413	0.156393		Ap1s2	0.168462	0.41144	0.0452013
Dram2	0.182451	0.515348	0.102606		Cers1	-0.338205	0.38789	0.0371799
Epas1	-0.193511	0.709596	0.288813		Ctns	0.222213	0.344101	0.0247765
Kcnj10	-0.0928064	0.89546	0.608821		Dhx36	0.171494	0.421602	0.0480794
Myo5a	0.121505	0.472096	0.0742018		Ro60	0.25488	0.272605	0.0101891
Opa1	0.153448	0.435198	0.0548316		Sgk1	0.375178	0.0751498	0.000492612
Slitrk6	0.157141	0.600771	0.169826		Pclaf	-0.508781	0.280629	0.0113527
Cabp2	-0.176325	0.452151	0.0644075		Ccnd1	-0.435182	0.214194	0.00458236
Crygn	-0.505888	0.838204	0.494186		Fbxl3	0.138274	0.397106	0.0404873
Glra1	0.245379	0.568626	0.141963		Mc1r	0.312654	0.215138	0.00470859
Nxnl2	0.0975643	0.642167	0.212343		Parp1	-0.211725	0.331982	0.0210782
Nyx	-0.0571342	0.915264	0.654923		Ruvbl2	-0.215188	0.214106	0.00446561
Whrn	0.0389461	0.955162	0.767738		Atp1a2	0.309604	0.334926	0.0228148
Adgrv1	0.0614219	0.803368	0.425342		Ddb1	0.0852367	0.311524	0.016539
Cln5	-0.121438	0.580304	0.150571		Slc1a2	0.208441	0.271835	0.00993004
Clrn1	0.0351488	0.955162	0.774733		Smpd1	0.163461	0.406993	0.0434306
Lamc3	-0.121685	0.83612	0.489134		Timp1	-0.852369	0.327259	0.0197009
Ndufs4	0.155518	0.538388	0.116754		Tmem161a	0.176948	0.326835	0.019211
Nob1	0.143401	0.445371	0.0601434		App	-0.280408	0.511293	0.0975332
Opa3	-0.0757047	0.811134	0.436385		B3gat1	0.0112669	0.964031	0.883041
Rdh10	0.0525059	0.891616	0.600932		Cacna1e	0.16588	0.572102	0.144314
Ush1c	-0.381964	0.795158	0.411042		Casp3	0.115914	0.661212	0.232726
Vsx1	-0.0610665	0.841847	0.503307		Casp7	-0.00425371	0.997964	0.960227
Dll4	-0.32503	0.418511	0.0474456		Cat	-0.0370031	0.865037	0.546482
Th	0.0611094	0.955069	0.755185		Cdk5	0.0602296	0.816559	0.449254
Cabp1	-0.297128	0.227308	0.00568917		Cntnap2	0.109803	0.480104	0.0785739
Pdc	0.28296	0.108622	0.000935951		Dct	0.427656	0.832732	0.4792
Pde6g	0.227704	0.268993	0.00924012		Dcun1d3	0.113171	0.455493	0.0663289
Ppef2	0.248305	0.252692	0.00709448		Ddhd2	0.127017	0.631602	0.201022
Rdh5	0.960108	0.268919	0.00916277		Drd1	0.0768374	0.776449	0.380969
Cnga1	0.207376	0.258797	0.00807557		Drd2	-0.00904376	0.991952	0.947188
Crx	0.18554	0.0151132	3.27498e-05		Hyal2	-0.0328373	0.955162	0.784425
Lrat	2.25341	0.201847	0.00400217		Kit	-0.327023	0.435198	0.055574
Cnnm4	-0.315761	0.404393	0.0423695		Mapk11	-0.100358	0.69947	0.276946
Rorb	0.464821	0.0747265	0.000479605		Mapk8	0.162244	0.50298	0.0905512
Impg1	0.0859388	0.668469	0.24094		Meis2	-0.135838	0.568799	0.142558
Impg2	0.0833754	0.795451	0.411495		Mfap4	0.497954	0.55168	0.128247
Irx5	-0.219059	0.581211	0.151413		Mmp2	-0.0811276	0.849259	0.518233
Pde6a	0.07179	0.730144	0.316558		Msh6	-0.0530027	0.814893	0.446757
Slc24a1	0.00446765	0.997964	0.962453		Per3	0.143705	0.439396	0.0574432
Spata7	0.178672	0.495133	0.0866085		Rhno1	0.00319959	0.997964	0.971544
Unc119	0.0348759	0.937905	0.70939		Slc1a3	-0.0232826	0.955162	0.774149
Zic2	0.114933	0.810539	0.435013		Usp1	0.0402821	0.869989	0.555894
Cnga3	0.0552472	0.938191	0.710324		Adra1b	-0.120266	0.887952	0.594297
Cplx3	-0.0791808	0.732815	0.319368		Atp1a3	-0.259181	0.775854	0.379788
Rlbp1	0.05981	0.843916	0.50781		Atr	0.0075204	0.988912	0.94166
Vsx2	0.0587139	0.930636	0.685796		Bmf	0.140949	0.755881	0.348798
Bfsp2	-0.500497	0.827052	0.46307		Brca2	0.109444	0.811134	0.436001
Cplx4	0.0757021	0.625956	0.19631		Brsk1	-0.140672	0.689542	0.266568
Gprc5c	-0.128477	0.834063	0.482303		Cck	-0.256149	0.595169	0.165492
Gucy2e	-0.0920488	0.840107	0.496733		Chrd	-0.211218	0.566145	0.139734
Rd3	-0.139163	0.577949	0.1489		Ckap5	0.0873365	0.656875	0.227601
Rp1l1	-0.00106295	0.997964	0.991892		Creb1	0.0899467	0.737533	0.325635
Cngb3	0.115513	0.753454	0.346357		Cry1	0.0508314	0.878217	0.572385
Myo3b	-0.0161683	0.987995	0.939288		Cul4a	0.0691909	0.790881	0.40176
Pde6h	0.0833361	0.728501	0.31407		Cul4b	0.168335	0.483123	0.0810308
Guca1b	-0.00525825	0.994488	0.952235		Ddias	-0.0606769	0.947319	0.740415
Cacna1f	0.00451513	0.9975	0.957835		Egfr	0.154722	0.606398	0.175595
Slc24a1	0.00446765	0.997964	0.962453		Ercc1	0.0247149	0.955162	0.766939
Bbs10	0.00416846	0.997964	0.965301		Ercc5	0.100932	0.678464	0.253668
Rcvrn	0.00118649	0.997964	0.991492		Ercc6	0.00145449	0.997964	0.985906
Rp1l1	-0.00106295	0.997964	0.991892		Ext1	-0.00836259	0.968973	0.894867
					Fbxl21	0.0139414	0.98302	0.927955
					Grin1	-0.155113	0.585796	0.155433
					Htt	-0.0151773	0.965088	0.886089
					Hyal3	0.0436613	0.947988	0.741381
					Map3k20	-0.223477	0.572683	0.144682
					Mettl3	0.0341199	0.92366	0.671585
					Mme	0.363191	0.538388	0.116599
					Nlgn3	-0.0314538	0.961276	0.876287
					Nscme3l	0.0212491	0.963297	0.881
					Pcna	0.0791226	0.727888	0.312871
					Per1	-0.0965201	0.883722	0.587664
					Per2	0.0566198	0.927559	0.679939
					Pold3	0.05858	0.737527	0.325555
					Polh	0.0119907	0.968973	0.894703
					Polk	0.0290205	0.944941	0.736064
					Ptprk	0.0371958	0.890269	0.597378
					Rad18	-0.0259905	0.955566	0.862157
					Rbx1	0.135312	0.503715	0.0914887
					Rdh13	0.165165	0.546863	0.124095
					Ric8a	0.00588426	0.989503	0.942784
					Rpain	0.0286482	0.955162	0.815176
					Syngap1	-0.0444292	0.939048	0.721417
					Tanc1	-0.189181	0.656617	0.227303
					Trex1	-0.028153	0.955162	0.785027
					Trp53inp1	0.149556	0.639185	0.209218
					Usp28	0.0907092	0.653915	0.223621
					Uvssa	0.0880901	0.814893	0.446741
					Wrn	0.0211077	0.959932	0.873691
					Xpa	0.200635	0.643196	0.213005
					Zbtb1	0.0446018	0.903064	0.62758
					Zranb3	-0.0216975	0.955162	0.854839
					Zzef1	0.0796149	0.690224	0.267834
					Bcl3	-1.19375	0.435198	0.0550572
					Mapk13	0.211886	0.883926	0.588268
					Cacna1c	-0.0895787	0.829169	0.468363
					Cdc25a	-0.205224	0.609646	0.179714
					Cirbp	0.0994584	0.78414	0.392899
					Crhr1	-0.142847	0.643262	0.21313
					Cry2	-0.245384	0.430175	0.0530552
					Grin2a	0.168563	0.430175	0.0517892
					Hmgn1	-0.0208077	0.955162	0.769428
					Hus1	0.174996	0.441195	0.0581041
					Idua	0.00108016	0.997964	0.989116
					Kdm1a	-0.0597677	0.830676	0.472586
					Mapk14	-0.118209	0.512179	0.100076
					Men1	-0.193404	0.621276	0.191444
					Msh2	0.0679494	0.673253	0.2472
					Nedd4	0.0627277	0.56191	0.136041
					Nfatc4	-0.0680924	0.938191	0.712895
					Npm1	0.07833	0.811301	0.436885
					Nptn	0.114178	0.484384	0.0820777
					Nr2f6	-0.135316	0.656875	0.227606
					Pde1b	-0.048675	0.819505	0.453638
					Pde8b	0.0506921	0.848501	0.516758
					Pias1	0.134952	0.429804	0.0515218
					Pik3r1	0.00278128	0.997964	0.974694
					Pold1	-0.204575	0.597183	0.16755
					Prkcd	-0.0881995	0.685815	0.261634
					Slc7a11	0.14701	0.785103	0.394876
					Sprtn	0.0550476	0.830676	0.473839
					Stk11	-0.126257	0.559589	0.13461
					Tuba1a	0.0993162	0.631044	0.200307
					Tyr	0.385234	0.773654	0.376614
					Ube4b	-0.0467732	0.938191	0.711364
					Yy1	-0.0921036	0.783713	0.392005
					Nlrp1a	0.187064	0.878728	0.574789
					Aanat	0.236611	0.891087	0.599271
					Abl2	0.00513699	0.993902	0.950885
					Actr5	-0.0454596	0.907743	0.638749
					Agap3	-0.0646808	0.878545	0.573053
					B4galt2	-0.0727452	0.759676	0.355125
					Bak1	-0.163973	0.568338	0.141846
					Bax	-0.0340787	0.91351	0.649028
					Bcl2	0.0654168	0.906509	0.635622
					Casp9	-0.172376	0.435198	0.0546338
					Ccar2	-0.141108	0.625774	0.196184
					Cdkn1a	-0.312037	0.583118	0.152395
					Cdkn2d	-0.111949	0.624135	0.194227
					Cops9	0.135302	0.615189	0.1829
					Crebbp	0.175074	0.661857	0.233499
					Ddb2	0.0544636	0.875145	0.565973
					Drd5	-0.122135	0.840133	0.498399
					Dynlrb1	0.0623286	0.819637	0.453755
					Ei24	0.0785693	0.589888	0.159732
					Elk1	0.0294746	0.939877	0.723563
					Ep300	-0.0732701	0.859001	0.5326
					Ercc2	-0.0410262	0.83612	0.489208
					Ercc3	0.0118627	0.957701	0.867944
					Ercc4	-0.0529339	0.846454	0.512626
					Ercc8	0.0630317	0.894229	0.605996
					Hmgcr	0.0265681	0.943264	0.730686
					Hrh2	-0.301739	0.594536	0.165068
					Ift20	-0.00622464	0.991702	0.94668
					Ino80	0.0357761	0.838321	0.494478
					Kmt2a	-0.0368117	0.955162	0.795488
					Kras	0.0348475	0.920451	0.664769
					Large1	-0.109247	0.73705	0.324446
					Map2k7	-0.0402219	0.89903	0.616643
					Map3k4	-0.110445	0.648936	0.21893
					N4bp1	-0.17037	0.544923	0.121362
					Nlrp1b	-0.00439835	0.997964	0.982723
					Nog	0.0809335	0.955162	0.804486
					Nsmce3	-0.0544467	0.864203	0.545142
					Pmaip1	-0.087307	0.952299	0.748892
					Poli	-0.0163209	0.955162	0.810412
					Ppid	0.0713272	0.793043	0.407062
					Ppp1r1b	0.0774927	0.915241	0.654041
					Primpol	-0.0977512	0.830676	0.472058
					Rev1	0.0729388	0.730206	0.317049
					Rnf168	0.0496023	0.83929	0.495872
					Sct	0.0370625	0.97834	0.916972
					Sde2	0.0902082	0.625715	0.196097
					Sdf4	0.098916	0.469493	0.0725642
					Tipin	0.0534416	0.927008	0.678118
					Triap1	-0.0865337	0.859137	0.533353
					Ttc36	-0.217407	0.916959	0.659684
					Ube2a	0.0145039	0.955162	0.8557
					Ube2b	0.03099	0.939747	0.722734
					Hrh1	-0.149762	0.938191	0.714954
					Apbb1	0.0137349	0.959093	0.871024
					Dcdc2a	0.244089	0.618042	0.186692
					Trp53	-0.0840219	0.846454	0.512446
					Cds2	-0.0580722	0.883138	0.586319
					Slc24a4	0.124211	0.691367	0.268958
					Prkaa1	0.15884	0.344101	0.0248821
					Ndrg4	-0.108877	0.586413	0.15682
					Rbm4	-0.0135001	0.964499	0.884365
					Rhbdd1	0.0285388	0.943115	0.730103
					Usp2	0.0166672	0.968973	0.894513
					Abca7	-0.173452	0.648936	0.218579
					Deaf1	0.105576	0.504321	0.0930275
					Eif2ak4	-0.0254435	0.937905	0.703069
					Id2	0.195706	0.467672	0.0717507
					Ppp1cc	-0.0250564	0.912513	0.647247
					Sik1	-0.399303	0.498256	0.088357
					Synpo	-0.711997	0.435198	0.055537
					Trim32	-0.0908458	0.661531	0.233018
					Mapk10	0.116373	0.53699	0.115681
					Neto1	0.0736553	0.822277	0.457367
					Ppp1ca	0.00606049	0.982525	0.926796
					Rbm4b	0.0555679	0.842834	0.504877
					Rpl26	0.04743	0.915264	0.654976
					Usf1	-0.0812617	0.740206	0.329708
					Atoh7	0.0368277	0.97738	0.914652
					Cpt1b	0.00837617	0.982459	0.926521
					Crtc1	-0.148955	0.692902	0.270844
					Eif2s1	0.06885	0.807495	0.431376
					Mta1	-0.140909	0.673253	0.246842
					Ppp1cb	0.114179	0.512179	0.0986645
					Tafa2	-0.0878965	0.784072	0.39261
					Usp47	0.164504	0.365635	0.0319502
					Fbxl17	0.0548508	0.830676	0.474428
					Pbk	-0.5726	0.408513	0.0441601
					Aurkb	-1.1234	0.0629033	0.000347589
					Dtl	-0.648745	0.473594	0.075026
					Scn11a	0.0661283	0.955162	0.853319
					Nts	-0.135198	0.955934	0.863538
