# Supplementary material for: Targeting ATF6 reduces pathological neovascularization and improves visual outcomes in retinal disease models
Source: Sci Rep. 2025 Sep 26;15:33070. doi: 10.1038/s41598-025-15393-y (PMC12475287; doi:10.1038/s41598-025-15393-y)
Supplement: Supplementary file 5 — Supplementary Material 5 [file 41598_2025_15393_MOESM5_ESM.xlsx]

## Sheet: UPR genes P17
Supplemental Table 5. List of UPR genes from RNA-Seq analysis at P17.
gene_symbol	diffexp_log2fc_WT_P17-vs-ATF6_P17	diffexp_deseq2_qvalue_WT_P17-vs-ATF6_P17	diffexp_deseq2_pvalue_WT_P17-vs-ATF6_P17
Shmt2	-1.07882	7.03e-15	1.52e-18
Derl3	-0.783462	0.0601119	0.000302855
Nfkb2	-0.558156	0.09367	0.000725652
Ddit3	-0.26964	0.10736	0.00090732
Arf4	0.192607	0.141177	0.00170342
Ssr3	0.218949	0.214194	0.00454882
Mbnl2	0.197106	0.257281	0.0075962
Sdf2l1	-0.475661	0.276525	0.0105634
Rpn1	0.172895	0.303423	0.0154445
Eif4ebp1	-0.609847	0.325772	0.0191132
Vegfa	-0.272918	0.332441	0.0211974
Dnajb9	0.183346	0.343783	0.0243545
Sec23b	0.167974	0.344785	0.0254226
Rabepk	0.196283	0.353066	0.0275812
Nfil3	-0.331214	0.356879	0.0287592
Hsp90b1	-0.191822	0.380785	0.0357289
Cebpb	-0.772261	0.413386	0.0459766
Xbp1	-0.188162	0.419875	0.0477446
Myc	-0.693174	0.42176	0.0485073
Hmox1	-0.858648	0.426104	0.0498425
Nars	0.134916	0.437348	0.0565298
Dnajb11	-0.170018	0.439144	0.057381
Hspa5	-0.180593	0.445332	0.0597454
Wfs1	-0.28848	0.445459	0.0608617
Fkbp14	0.152981	0.452152	0.0647371
Rrbp1	-0.341418	0.459314	0.0678441
Atf3	-0.668803	0.464519	0.0697102
Smarcb1	-0.267467	0.465628	0.0706448
Creld2	-0.203475	0.465628	0.0707543
Relb	-0.414532	0.472804	0.0744007
Slc2a6	-0.194991	0.477301	0.0766153
Uso1	0.0983789	0.511738	0.0977499
Trib3	-0.229416	0.514956	0.102322
Slc1a4	-0.207378	0.519516	0.105577
Nupr1	-0.728172	0.519516	0.105838
Dnajc10	0.167907	0.535501	0.114879
Ostc	0.145138	0.544923	0.121828
Ppp1r15a	-0.223916	0.546117	0.12295
Derl1	0.0945947	0.551787	0.128927
Arfgap3	-0.162514	0.553832	0.130065
Rcn3	-0.204311	0.554197	0.130335
Pdia4	0.111897	0.554197	0.130358
Ddit4	-0.210004	0.559589	0.134826
Mis12	0.117364	0.575877	0.14677
Eif2ak3	-0.114845	0.575877	0.14725
Calr	-0.137891	0.597943	0.168152
Ppib	0.124184	0.604654	0.173392
Hyou1	-0.176419	0.605097	0.173942
Ficd	-0.180896	0.607889	0.177125
Gmds	-0.215786	0.608476	0.177572
Yars	-0.120034	0.619629	0.18821
Syvn1	-0.176553	0.629571	0.199313
Golga3	0.0801465	0.635867	0.20563
Slc3a2	-0.119751	0.649491	0.220219
Dapp1	0.170528	0.660396	0.231989
Sec11c	0.145625	0.667894	0.240129
Cnnm2	-0.172584	0.680446	0.255494
Pdia6	-0.11205	0.683825	0.25944
Creb3	0.0919595	0.698463	0.275189
Mvd	-0.0967815	0.69947	0.276918
Snai2	-0.33574	0.710658	0.2899
Dnajc3	0.079946	0.713678	0.294031
Cbx4	-0.165957	0.716996	0.298599
Pdxk	-0.112693	0.716996	0.298721
Lmo4	-0.127378	0.720026	0.30392
Lman1	0.0887436	0.732103	0.318798
Atf4	-0.0499878	0.73705	0.324572
Rbm10	-0.0668432	0.7379	0.325995
Ddost	0.0657397	0.75274	0.344746
Sec63	0.0536039	0.753454	0.346467
Stt3a	0.0674454	0.756653	0.349858
Gcc1	-0.0716008	0.756685	0.349998
Cdk2ap2	-0.0858367	0.759307	0.354212
Wars	-0.0954612	0.768022	0.366794
Hspa13	0.0903654	0.771857	0.372861
Kdelr3	-0.17922	0.777531	0.382426
Sec31a	-0.0876252	0.791361	0.404148
Nans	-0.0634172	0.793664	0.408554
Atp2a2	-0.0691505	0.797518	0.415472
Ndrg1	0.0497479	0.80221	0.423028
Nucb2	0.0670864	0.805779	0.429321
Erp44	0.0405751	0.817588	0.450893
Cebpg	-0.0527687	0.819989	0.454107
Fkbp2	-0.0664248	0.826396	0.462511
Edem1	-0.0689144	0.827906	0.464471
Ssr1	0.0383742	0.828489	0.465265
Tmem50b	0.0533521	0.830676	0.472082
Txndc11	-0.0471721	0.840133	0.498152
Fkbp7	-0.122321	0.857538	0.529906
Ufm1	0.0534084	0.863246	0.54135
Piga	-0.0613778	0.864156	0.543638
Manf	0.0652815	0.865376	0.546961
Rabac1	0.060447	0.881217	0.581371
Per1	-0.0965201	0.883722	0.587664
Pawr	0.0428737	0.888448	0.595186
Pdia3	-0.0428902	0.891526	0.600481
Ibtk	0.029163	0.893002	0.603462
Slc26a6	-0.046082	0.893566	0.604783
Stox2	0.0579904	0.897117	0.612575
Gadd45a	0.0461886	0.907122	0.636787
Zmynd19	0.0370483	0.916528	0.65831
Exog	-0.0347049	0.917022	0.660089
Yif1a	-0.0472548	0.92349	0.671209
Alg12	0.025924	0.938191	0.715338
Aars	-0.0330322	0.938191	0.719515
Golgb1	0.0276132	0.940032	0.724454
Herpud1	0.0246179	0.946251	0.73799
Sars	0.0189038	0.946432	0.738932
Slc39a14	-0.0270898	0.947981	0.741325
Asns	0.0431008	0.951293	0.746542
Sec61a1	-0.0192821	0.955162	0.80473
Cars	0.0126911	0.955162	0.850473
Ero1b	0.00939987	0.972222	0.903022
Sec24d	0.0116119	0.974503	0.908459
Prdm1	0.00848446	0.987348	0.938031
Surf4	-0.00532982	0.991702	0.946535
Erp29	-0.00437358	0.996206	0.954911
Ugdh	-0.00452306	0.997122	0.956879
