# Supplementary material for: Targeting ATF6 reduces pathological neovascularization and improves visual outcomes in retinal disease models
Source: Sci Rep. 2025 Sep 26;15:33070. doi: 10.1038/s41598-025-15393-y (PMC12475287; doi:10.1038/s41598-025-15393-y)
Supplement: Supplementary file 6 — Supplementary Material 6 [file 41598_2025_15393_MOESM6_ESM.xlsx]

## Sheet: Deseq2_P30
Supplemental Table 6. Differential expression (DESeq2) analysis (i.e., based on a cutoff for background value at 0.1 FPKM) of RNA-Seq data from saline-treated (n=5) and Ceapin-A7-treated (n=5) retinas.
gene_symbol (n=15417)	FC	diffexp_log2fc_Control_24_hrs-vs-CA7_24hrs	diffexp_deseq2_qvalue_Control_24_hrs-vs-CA7_24hrs	diffexp_deseq2_pvalue_Control_24_hrs-vs-CA7_24hrs
Lin7a	0.745171	-0.424357	0.0162342	1.50797e-06
Pde10a	0.738136	-0.438041	0.0162342	1.86632e-06
Abhd2	0.840542	-0.250608	0.0162342	2.68883e-06
Adnp	0.917091	-0.124863	0.0297357	6.56671e-06
LOC118568644	0.790045	-0.339994	0.0407113	1.12382e-05
Tuba1a	0.902355	-0.148233	0.0446381	1.65349e-05
Fos	0.63228	-0.661364	0.0446381	1.7251e-05
Hmgcs1	0.883555	-0.178608	0.0456115	2.01453e-05
Cdkn2b	0.332504	-1.58856	0.0958621	5.72411e-05
Fam167a	0.370867	-1.43103	0.0958621	5.85173e-05
Pfkp	0.816402	-0.292648	0.0958621	5.86e-05
Dpp4	2.13677	1.09543	0.0958621	6.35094e-05
Pxn	0.845118	-0.242776	0.0982067	7.04846e-05
Scd2	0.881778	-0.181512	0.144996	0.000112071
Msmo1	0.833348	-0.263009	0.150192	0.00012438
Lrch4	0.848434	-0.237126	0.150378	0.000132835
Fosl1	0.0582992	-4.10038	0.152306	0.000144548
Aldh1a2	4.22365	2.07849	0.152306	0.000151356
Atn1	0.829481	-0.26972	0.154846	0.000162428
Pla2r1	1.32115	0.401791	0.166833	0.000184214
Tuba1c	0.459085	-1.12317	0.170942	0.000208613
Erf	0.748775	-0.417396	0.170942	0.000214648
Ldlr	0.79752	-0.326408	0.170942	0.000217063
Midn	0.778874	-0.360539	0.173936	0.000231376
Polr2a	0.848785	-0.236529	0.173936	0.000242211
Ticam1	0.601439	-0.73351	0.173936	0.00025596
Bex1	1.18376	0.243375	0.173936	0.000259277
Coq8a	1.24628	0.317627	0.175129	0.000276434
Cdc42ep1	0.663762	-0.591261	0.175129	0.000280391
Mospd2	0.739246	-0.435873	0.176729	0.000292711
Ndufb4c	1.26063	0.33414	0.17844	0.000321993
Cox4i1	1.15129	0.203252	0.17844	0.00032437
Palmd	1.57297	0.653491	0.17844	0.00033713
Ier2	0.763387	-0.389513	0.17844	0.000341583
Shisal2b	2.5435	1.34681	0.17844	0.000344802
Wipi1	0.775524	-0.366756	0.196172	0.000400113
Rhbdf2	0.770597	-0.375952	0.196172	0.000404366
Ubxn7	0.805679	-0.311722	0.196172	0.000411557
Setd1b	0.833433	-0.262861	0.197052	0.000430368
Fndc1	1.4498	0.535856	0.197052	0.000439261
Foxj2	0.87762	-0.188332	0.197052	0.000446041
Arr3	1.1279	0.173635	0.202011	0.000475585
Hkdc1	0.640032	-0.643784	0.202011	0.000479572
Grik1	0.877653	-0.188278	0.202258	0.000491325
Chl1	0.60139	-0.733627	0.203358	0.00052045
Fosb	0.516772	-0.9524	0.203358	0.00052221
Baz2a	0.802817	-0.316856	0.203358	0.000527678
Hcls1	1.4615	0.547445	0.208512	0.000553054
Tulp3	0.763358	-0.389569	0.208512	0.000564074
Ckm	32.8941	5.03976	0.209862	0.00058052
Glis2	0.769627	-0.377769	0.209862	0.000590901
Gpi1	0.925067	-0.112371	0.216638	0.00062194
Bcorl1	0.796479	-0.328291	0.227258	0.000664975
Sf1	0.897514	-0.155994	0.229457	0.000705167
Gcnt4	0.678553	-0.559468	0.229457	0.000711799
Itgb8	0.736262	-0.441709	0.229457	0.000733117
Hinfp	0.899439	-0.152903	0.229457	0.000734711
Rel	0.781067	-0.356482	0.229457	0.000734748
Plekhb1	0.862534	-0.213347	0.239007	0.000784845
Lif	0.132938	-2.91117	0.239007	0.00079172
Zbtb16	1.57882	0.65885	0.244692	0.00082406
Ikzf4	0.778645	-0.360963	0.254787	0.000872124
Nectin1	0.876001	-0.190995	0.258827	0.000914027
Rnaset2b	1.34756	0.430347	0.258827	0.000914531
Dusp8	0.775876	-0.366102	0.263929	0.000968641
Inf2	0.813621	-0.29757	0.263929	0.000984629
Frmd8	0.74751	-0.419834	0.263929	0.000992864
Ccdc124	1.1399	0.188903	0.263929	0.00100706
Tjp1	0.90125	-0.150001	0.263929	0.00104096
Hpcal1	1.11674	0.159289	0.263929	0.0010529
Bend4	0.779601	-0.359192	0.263929	0.00107629
Rin1	0.523087	-0.934876	0.263929	0.00108707
Atxn1	0.867986	-0.204257	0.263929	0.00110361
Ntm	1.17466	0.23224	0.263929	0.00111387
Llph-ps2	1.6358	0.709992	0.263929	0.00111482
Osbpl6	0.840982	-0.249853	0.263929	0.0011161
Padi2	0.844195	-0.244351	0.263929	0.00112695
Synpo	0.641614	-0.640222	0.263929	0.00115463
Aacs	0.880714	-0.183254	0.263929	0.00117551
Cbx4	0.891405	-0.165846	0.263929	0.00118018
Ltv1	1.18756	0.248001	0.263929	0.00118027
Fosl2	0.587383	-0.767626	0.264835	0.00120965
Bcl9l	0.817846	-0.290099	0.264835	0.00121357
Ndufa5	1.25344	0.325897	0.26687	0.00123762
P2ry12	1.69121	0.758058	0.268297	0.00127162
Sil1	1.1726	0.229714	0.268297	0.00127387
Creb1	0.83152	-0.266177	0.277744	0.00134814
Ccdc91	1.15314	0.205563	0.277744	0.0013552
Mllt6	0.870818	-0.199557	0.277744	0.00137172
Rela	0.766713	-0.383242	0.277744	0.00138006
Cyp26a1	0.445613	-1.16614	0.278547	0.00140343
Psmc3	1.11532	0.157461	0.278547	0.00142119
Sema3f	0.842993	-0.246407	0.278547	0.00143018
Slc1a1	0.830002	-0.268813	0.27878	0.00144677
Tnfaip6	0.255084	-1.97096	0.278889	0.00146273
Slc25a23	0.911912	-0.133033	0.288313	0.00153545
Rad51c	0.831958	-0.265418	0.288313	0.00154399
Fam53c	0.882766	-0.179897	0.292395	0.00158933
Atp2a1	14.946	3.90169	0.292395	0.00160497
Atf3	0.319816	-1.64469	0.292395	0.00161428
Klf16	0.853192	-0.229057	0.293319	0.00165199
Odc1	1.19539	0.257482	0.293319	0.00166363
Tnni2	94.9382	6.56892	0.293319	0.00167816
Lima1	1.11818	0.161146	0.293319	0.00168416
Lpin3	0.535209	-0.901827	0.293608	0.00170203
Ephb1	1.26637	0.340702	0.300113	0.0017563
Cox7b	1.16847	0.224624	0.302929	0.00181399
Tmem63b	0.903754	-0.145998	0.302929	0.00181571
Tmem132d	0.843967	-0.244741	0.302929	0.00182296
Nes	0.282506	-1.82365	0.303962	0.00184671
Entpd5	0.906384	-0.141806	0.303962	0.00186381
Mdk	1.71293	0.776466	0.303962	0.00190156
Ckmt2	51.8798	5.6971	0.303962	0.00190744
Sulf1	0.74447	-0.425714	0.303962	0.00192103
Sertad2	0.829409	-0.269844	0.303962	0.00199382
Sema5b	0.690931	-0.533386	0.303962	0.00201517
Atf7	0.763711	-0.388901	0.303962	0.00201736
Hmga2	0.321716	-1.63614	0.303962	0.00202689
Abca7	0.848845	-0.236427	0.303962	0.00203162
Crtc2	0.868102	-0.204064	0.303962	0.00204212
Ap2a2	1.10555	0.144761	0.303962	0.00205473
Ddx10	1.16411	0.219233	0.303962	0.00208953
Kif1b	0.872839	-0.196212	0.303962	0.00209959
Rad51	1.61771	0.693953	0.303962	0.00212297
Tnnc2	28.2373	4.81953	0.303962	0.00213117
Shroom3	0.828819	-0.27087	0.303962	0.00215635
Nudt9	1.12123	0.165086	0.303962	0.00216339
Syngap1	0.838393	-0.254302	0.303962	0.00217761
Ndufs8	1.18407	0.243752	0.303962	0.00217793
Mrps11	1.16852	0.224677	0.303962	0.00218158
Gdf15	0.264395	-1.91923	0.304621	0.00223358
Phb	1.10455	0.143454	0.304621	0.00228335
Cluh	1.11432	0.15616	0.304621	0.00230397
Mb	41.0223	5.35834	0.304621	0.00231453
Lgals4	0.822898	-0.281214	0.304621	0.00231499
Ptgfr	0.183957	-2.44256	0.304621	0.00232542
Dchs1	0.858264	-0.220507	0.304621	0.00236694
Tbc1d30	0.892734	-0.163698	0.304621	0.00238648
Fam172a	1.19202	0.253407	0.304621	0.00240036
Cdsn	0.189482	-2.39986	0.304621	0.00240196
Slc14a1	0.412574	-1.27728	0.304621	0.00240303
Elfn1	0.775022	-0.367691	0.304621	0.00240437
Rab27b	1.22075	0.287763	0.304621	0.00240553
Cntln	1.20301	0.266644	0.304621	0.00246425
Ndufa9	1.14187	0.191399	0.304621	0.0024741
Bckdha	1.1892	0.249996	0.304621	0.00247753
Btc	0.637022	-0.650585	0.304621	0.00249337
Clcf1	0.473502	-1.07856	0.304621	0.00250585
Kcnd1	0.73793	-0.438443	0.308522	0.00256162
Ankrd28	0.814211	-0.296525	0.308522	0.00259867
Kdm6b	0.803824	-0.315049	0.308522	0.00261611
Stac	1.88475	0.914369	0.308522	0.00262319
Kifc2	0.882882	-0.179707	0.308522	0.00265363
Rrp15	1.29415	0.372002	0.308522	0.00265477
Gclc	1.11565	0.157881	0.308522	0.00265718
Skil	0.87062	-0.199884	0.309475	0.00268247
Sirt1	0.905982	-0.142446	0.312192	0.00273712
Mef2d	0.867395	-0.205239	0.312192	0.00274626
Pxylp1	0.760355	-0.395255	0.312192	0.00278233
Sdr39u1	1.13968	0.188629	0.312192	0.00286488
Map3k1	0.762259	-0.391647	0.312192	0.00288145
Abca8b	0.806261	-0.310682	0.312192	0.00290106
Igsf9b	0.838942	-0.253357	0.312192	0.00291117
Dnah9	1.20708	0.271516	0.312192	0.00292715
Nfasc	0.865	-0.209227	0.312192	0.00293844
Bod1	1.12236	0.166539	0.312192	0.00296583
Pde8b	0.916459	-0.125858	0.312192	0.00300165
Mtg1	1.23466	0.304113	0.312192	0.00300636
Cpsf7	0.914848	-0.128395	0.312192	0.00303427
Zbtb7b	0.884329	-0.177345	0.312192	0.00306086
Flnc	0.312007	-1.68035	0.312192	0.00306318
Mfsd14a	1.1033	0.141828	0.312192	0.00309449
Dusp11	0.907275	-0.140388	0.312192	0.00310164
2610528A11Rik	0.444031	-1.17127	0.312192	0.00311284
Tle2	0.819662	-0.286899	0.312192	0.00311664
Frmpd2	0.871609	-0.198246	0.312192	0.00312853
Dmxl2	0.92892	-0.106373	0.312192	0.0031404
Kif21b	0.890579	-0.167184	0.312192	0.00314614
Pabpc1l2b	0.790054	-0.339976	0.312192	0.00315116
Rcc1l	1.22284	0.290239	0.312192	0.00316314
Cbl	0.883535	-0.178641	0.312192	0.00321165
Ccn1	0.529936	-0.91611	0.312192	0.0032218
Arid3b	0.909302	-0.137168	0.312192	0.00325446
Bag3	0.614336	-0.702901	0.312192	0.0032596
Wasf1	0.881082	-0.182652	0.312192	0.00328247
Cdh13	0.669853	-0.578083	0.312192	0.00328822
Ppia	1.09856	0.135615	0.312192	0.00328974
Pfkl	0.85501	-0.225986	0.312192	0.00333575
Epha2	0.483506	-1.04839	0.312192	0.00333924
Wdr41	1.12166	0.165636	0.312192	0.00334672
Ptchd1	0.725901	-0.462156	0.312192	0.00337649
Krt18	0.85967	-0.218144	0.312192	0.00337867
Gdpd5	0.862743	-0.212997	0.312192	0.00339962
Mafg	0.896751	-0.157221	0.312192	0.00341264
Pla2g5	1.23063	0.299398	0.312192	0.0034144
Cdc14a	0.79702	-0.327313	0.312192	0.00341468
Psmd7	1.09941	0.136735	0.312192	0.00341869
P4ha3	0.330005	-1.59944	0.312192	0.00344298
Ehd4	1.13546	0.183273	0.312192	0.00344716
Etfb	1.17375	0.23113	0.313541	0.00350423
Plekhh3	0.860027	-0.217546	0.313541	0.00350849
Sox2	0.796723	-0.32785	0.313541	0.00351729
Gab1	0.796629	-0.328021	0.313541	0.0035313
Rbp1	0.628091	-0.670954	0.313877	0.00355241
Zfp687	0.910134	-0.135849	0.318704	0.00363898
Bmp1	0.643221	-0.636613	0.318704	0.00367177
Bcl3	0.289242	-1.78965	0.318704	0.0036921
Hmx1	1.18756	0.248005	0.318704	0.00372371
Lrrc55	0.801524	-0.319182	0.318704	0.00372395
Mvp	0.611	-0.710756	0.318704	0.00372638
Heatr5a	1.16915	0.225465	0.318704	0.00378289
Atf5	0.424941	-1.23467	0.318704	0.00378574
Isoc1	1.16044	0.214672	0.318704	0.00379608
Vsig10l	0.688185	-0.539132	0.318704	0.00382761
Xdh	1.58985	0.668889	0.318704	0.00383476
Flvcr2	0.731072	-0.451915	0.318704	0.00385488
Prmt7	1.13061	0.177107	0.318704	0.00386143
Spcs2	1.07953	0.110406	0.318704	0.00392237
Wipf2	0.907496	-0.140036	0.318704	0.0039252
Mak	0.850377	-0.233825	0.318704	0.00394203
Qrfpr	0.760116	-0.395708	0.318704	0.00395322
Slc4a2	0.858783	-0.219634	0.318704	0.00395663
Btg2	0.872503	-0.196768	0.318704	0.00396493
Samd8	0.894147	-0.161417	0.318704	0.00397141
Cisd1	1.13865	0.18732	0.318704	0.00404655
Clk4	0.894314	-0.161146	0.318704	0.00406714
Scube3	0.563491	-0.827535	0.318704	0.00407387
Elovl2	0.887584	-0.172044	0.318704	0.00407647
Gramd2	0.864961	-0.209292	0.318704	0.00408144
Agrn	0.844105	-0.244505	0.318704	0.00408212
Fam90a1b	0.395622	-1.3378	0.321172	0.00414429
Aurkaip1	1.12031	0.163903	0.321172	0.00416567
Yy1	0.919523	-0.121042	0.321172	0.00419812
Col20a1	0.847294	-0.239065	0.321172	0.0042157
Slc38a2	0.835225	-0.259762	0.321172	0.00422588
Ifi27	1.42039	0.506288	0.321172	0.00423818
Rangrf	1.20292	0.266538	0.321172	0.00426717
Tubb5	0.909874	-0.136262	0.321172	0.004273
Lgalsl	0.849854	-0.234713	0.321172	0.00428342
Timm10	1.28188	0.358265	0.321172	0.00429104
Acvr1	0.798703	-0.324268	0.322948	0.0043418
Vasn	0.845098	-0.242809	0.322948	0.00435043
Lsr	0.793729	-0.333281	0.32351	0.00437586
Serinc3	0.947098	-0.0784137	0.323563	0.00439699
Prdm8	0.8626	-0.213236	0.323563	0.0044123
Nufip2	0.87643	-0.190289	0.323775	0.00444476
Cebpd	0.351132	-1.50992	0.323775	0.00449564
Zyx	0.785179	-0.348907	0.323775	0.00450184
Gtf2h2	1.14589	0.196466	0.323775	0.0045024
Osmr	0.468599	-1.09357	0.323775	0.00450457
Ttyh2	0.907695	-0.139721	0.324232	0.00452995
Nudt15	1.35591	0.439265	0.324232	0.00458359
Clic1	0.68513	-0.54555	0.324232	0.00460823
Glipr2	0.465544	-1.10301	0.324232	0.00461556
Gna13	0.838174	-0.254679	0.324232	0.00463689
2310039H08Rik	1.25897	0.332249	0.324232	0.00463896
Cotl1	0.885388	-0.175619	0.324232	0.0046423
Sulf2	0.809698	-0.304543	0.324232	0.00465413
Gm6958	0.72422	-0.465499	0.328656	0.00474879
Myc	0.222654	-2.16713	0.328656	0.00476462
Atp5pb	1.12299	0.167342	0.328656	0.00477207
Socs2	0.769698	-0.377635	0.331153	0.00482755
Irs2	0.848877	-0.236372	0.331153	0.00484489
Acyp2	1.3038	0.382717	0.331334	0.00488405
Cnpy2	1.14757	0.198586	0.331334	0.004886
Igf1	1.25025	0.322222	0.331334	0.00490241
Prodh	1.30282	0.381638	0.337113	0.00501351
Atp5g3	1.15635	0.209576	0.337113	0.00502515
Sipa1	0.861193	-0.215592	0.3389	0.00507049
Syf2	1.12352	0.168023	0.341729	0.00513168
Rnf6	0.924188	-0.113742	0.346078	0.0052161
Map4k2	0.917524	-0.124181	0.347286	0.00525756
Glb1l3	1.65198	0.724198	0.347286	0.00527266
Mef2b	0.598016	-0.741743	0.347505	0.00529517
Mindy2	0.812074	-0.300316	0.347577	0.00532607
Cyp51	0.897422	-0.156142	0.347577	0.00536165
Uprt	0.836294	-0.257918	0.347577	0.0053679
Muc1	0.440215	-1.18372	0.347577	0.00541656
Cox7c	1.17235	0.229407	0.347577	0.00541911
Tafa4	1.32475	0.40572	0.347577	0.0054391
Unc5a	0.893429	-0.162575	0.347577	0.00546292
Ptbp1	0.901346	-0.149847	0.347577	0.00552083
Nras	0.827314	-0.273493	0.347577	0.00552561
Adgrg6	0.445588	-1.16622	0.347577	0.00553921
Slc25a26	1.27156	0.346605	0.347577	0.00555942
Aldh2	1.23666	0.306451	0.347577	0.00557048
S100a16	0.774631	-0.368419	0.347577	0.0055737
Hsbp1l1	1.1587	0.212503	0.347577	0.00558015
Gse1	0.867613	-0.204876	0.347577	0.00558411
Chmp6	1.12549	0.170552	0.351175	0.0056613
Sfxn5	1.30375	0.382672	0.351899	0.0056924
Pwwp2b	0.90789	-0.13941	0.35745	0.00580881
Maml3	0.826617	-0.274709	0.35745	0.00582167
Hs3st3b1	0.880239	-0.184033	0.35777	0.00584662
Trib3	0.623816	-0.680807	0.358022	0.00587051
Bdkrb2	0.489275	-1.03128	0.359921	0.00599845
Slc38a11	1.57951	0.659476	0.359921	0.00601922
Arhgef40	0.836204	-0.258072	0.359921	0.00603081
Zfp319	0.888888	-0.169926	0.359921	0.00603611
Vps50	1.11911	0.16235	0.359921	0.00604569
Thsd7b	1.26442	0.338474	0.359921	0.00604902
Ammecr1l	0.918772	-0.122221	0.359921	0.0060663
Sephs1	1.10904	0.149313	0.359921	0.00608049
Proser3	0.760878	-0.394264	0.361159	0.00612134
Sqle	0.915138	-0.127939	0.362022	0.00617467
Chchd6	1.16731	0.22319	0.362022	0.00617594
Synj1	0.93787	-0.0925401	0.363106	0.00622827
Usp35	0.861275	-0.215453	0.363106	0.00624618
Mideas	0.74892	-0.417116	0.363106	0.00629485
Ankrd44	1.33996	0.422188	0.363106	0.00630579
Rfx2	0.494791	-1.01511	0.363106	0.00630968
Lad1	0.299011	-1.74173	0.363106	0.00631537
Lyrm2	1.15954	0.213553	0.363106	0.00635364
Mcam	0.508841	-0.974712	0.363106	0.00638221
Kcnip3	0.808567	-0.306561	0.363106	0.00640908
Tfe3	0.873504	-0.195114	0.363106	0.00649643
Muc3a	0.664551	-0.589548	0.363106	0.00650072
Tnfrsf12a	0.351866	-1.5069	0.363106	0.00650178
Prr12	0.890065	-0.168017	0.363106	0.00650894
Lama5	0.762129	-0.391894	0.363106	0.00653773
Cic	0.893621	-0.162266	0.363106	0.00654199
Sp1	0.895409	-0.159382	0.363106	0.00655416
Prr5l	0.686124	-0.543459	0.363106	0.0065634
Dapk3	1.12871	0.174678	0.363106	0.00656433
Pym1	1.14883	0.200168	0.363106	0.00657533
Pomgnt1	1.09038	0.12483	0.363419	0.00660133
Fads3	0.765257	-0.385983	0.363419	0.00662243
Zcrb1	1.1444	0.194593	0.363419	0.00666328
Rtkn2	0.603645	-0.728229	0.363419	0.0066726
Tirap	0.700177	-0.514208	0.363419	0.00668131
Slc22a23	0.846993	-0.239578	0.364299	0.00673068
Sc5d	0.903042	-0.147135	0.364299	0.00675848
Smim3	0.527226	-0.923506	0.364299	0.0067745
Park7	1.14208	0.191666	0.364299	0.00677793
Synm	0.829541	-0.269614	0.364484	0.00680401
Dcn	5.94298	2.57119	0.364484	0.00683184
Lyar	1.14856	0.199832	0.364484	0.00684185
Prxl2a	1.18538	0.245355	0.364484	0.00687491
Pde6c	1.23561	0.305224	0.364484	0.00691835
Rnd1	0.809058	-0.305685	0.364484	0.00692428
Itga3	0.812879	-0.298888	0.364484	0.00695462
Sec31b	0.674989	-0.567064	0.364484	0.00695839
Igf1r	0.852896	-0.229558	0.364484	0.00697497
Adra1d	0.780761	-0.357046	0.364484	0.00699624
Slc6a20a	0.503463	-0.990042	0.364484	0.00707386
Mbd6	0.850554	-0.233525	0.364484	0.00708837
Chrac1	1.16424	0.219389	0.364484	0.0070981
Ndufs4	1.15715	0.210573	0.364484	0.00710011
Nemp1	0.864536	-0.210002	0.364484	0.00711558
Mrpl27	1.14788	0.198976	0.364484	0.00714277
Fhad1	0.584501	-0.774723	0.364484	0.00717157
Ccdc3	2.71933	1.44325	0.364484	0.00718857
Polr2m	1.06753	0.0942801	0.364484	0.0071958
Papss2	1.74761	0.805384	0.364484	0.0072107
Phlda3	0.679308	-0.557861	0.364484	0.00721471
Zfp965	1.19732	0.259814	0.364484	0.00722408
Cdh2	0.878134	-0.187487	0.364897	0.00725241
Gngt2	1.2743	0.349707	0.365062	0.00727584
Rnf145	0.879961	-0.184489	0.36524	0.00731268
Hrk	0.295612	-1.75822	0.36524	0.00731973
Vim	0.568585	-0.814553	0.365312	0.00736551
Cwc27	1.18271	0.242099	0.365312	0.00737714
Prrt1	0.85435	-0.227101	0.365312	0.0074032
Eif4ebp1	0.277201	-1.851	0.365312	0.00741861
Ppih	1.21144	0.27672	0.365312	0.00742201
Olfm2	0.803319	-0.315955	0.365367	0.0074433
Lmo1	0.751293	-0.412552	0.36579	0.007493
Usp24	0.930527	-0.103881	0.36579	0.00750543
Baz1a	0.576492	-0.794626	0.36579	0.0075125
Smim20	1.15863	0.212426	0.365849	0.00754987
Slc25a37	0.60121	-0.734058	0.365849	0.00758506
Cdkn2c	0.796683	-0.327922	0.365849	0.0076232
Mmp2	0.714146	-0.485708	0.365849	0.00764007
Plcd1	0.836985	-0.256726	0.365849	0.00770148
Maob	1.45951	0.545485	0.365849	0.00772923
Zcchc24	0.763227	-0.389816	0.365849	0.00776962
Folh1	1.41166	0.497391	0.365849	0.00777476
Fam229b	1.39077	0.475886	0.365849	0.0077824
Mrm3	1.26451	0.338579	0.365849	0.00780914
Pcdha10	0.758159	-0.399427	0.365849	0.00785808
Fat3	0.893277	-0.162821	0.365849	0.00786045
Grin2b	0.842243	-0.247691	0.365849	0.00786506
Stx2	0.825285	-0.277036	0.365849	0.00787552
Ybx1	1.1404	0.189546	0.365849	0.00790636
Tnnt3	108	6.75489	0.365849	0.00790711
P2ry2	0.522913	-0.935358	0.365849	0.00791623
Gnat2	1.23436	0.30376	0.365849	0.00792397
Sh2d3c	0.844048	-0.244604	0.365849	0.00792718
Golph3	0.921501	-0.117942	0.365849	0.00794244
Stk10	0.758389	-0.39899	0.365849	0.00796291
Plac8	0.223171	-2.16378	0.365849	0.00798448
Armcx4	0.90598	-0.142448	0.365849	0.00799931
Uqcrc2	1.10807	0.148045	0.365849	0.00802495
Vps37b	0.909716	-0.136512	0.365849	0.00802823
Gsta3	2.45935	1.29828	0.365849	0.00803886
Ptgr1	1.78269	0.834054	0.36648	0.00808877
Tra2a	0.896398	-0.157788	0.36648	0.00811253
Acta1	6.07085	2.6019	0.36648	0.00812202
Tnip2	0.73996	-0.434482	0.36648	0.00815851
Scn8a	0.886403	-0.173965	0.36648	0.00816723
Prkd2	0.806149	-0.310882	0.36648	0.00817412
Rnf38	0.890908	-0.166652	0.366729	0.00820104
Wipf3	0.7713	-0.374636	0.366729	0.00823889
Tmem43	0.86033	-0.217038	0.366729	0.00829954
Tagln2	0.4388	-1.18837	0.366729	0.00831533
Ybx2	0.713348	-0.487322	0.366729	0.00833174
Csmd2	0.825253	-0.277091	0.366729	0.00834367
Dlx3	0.396829	-1.33341	0.366729	0.00839772
Dkk3	1.22172	0.288916	0.366729	0.00843241
Ttc4	1.10088	0.138658	0.366729	0.00848264
Dok3	0.849837	-0.234742	0.366729	0.00848318
S100pbp	0.913834	-0.129995	0.366729	0.0085038
Met	0.752223	-0.410767	0.366729	0.00851079
Arhgap33	0.877231	-0.188972	0.366729	0.00851621
Ubb	1.07658	0.106453	0.366729	0.00853919
Il4ra	0.792032	-0.336369	0.366729	0.00854957
Arhgap32	0.901109	-0.150227	0.366729	0.00856062
Trim3	0.847932	-0.237979	0.366729	0.00856389
Ddrgk1	1.13443	0.181972	0.366729	0.00856436
Ccnd1	0.618854	-0.692329	0.366833	0.00860876
Junb	0.484114	-1.04658	0.366833	0.00861946
Kmt2c	0.898221	-0.154858	0.366833	0.00863082
Hmgb2	1.22601	0.29397	0.366833	0.00865326
Mpeg1	1.35412	0.437353	0.366833	0.00866806
Unc5b	0.736878	-0.440502	0.370868	0.00878388
Tnr	0.827781	-0.272679	0.370871	0.00885276
Sorl1	0.907166	-0.140561	0.370871	0.0088542
Tyro3	0.871816	-0.197904	0.370871	0.00887056
Srrm2	0.859305	-0.218758	0.370871	0.00889328
Myl1	20.0771	4.32748	0.370871	0.0089066
Actg1	0.937258	-0.0934819	0.370871	0.0089068
Fstl3	0.741052	-0.432352	0.372046	0.00895555
Cd44	0.464278	-1.10694	0.374657	0.00905494
Mrpl12	1.15712	0.210543	0.374657	0.00908424
Ppp1r18	0.786421	-0.346626	0.374657	0.00908617
Mpc2	1.15273	0.205052	0.374657	0.00911232
Qk	0.846705	-0.240069	0.374657	0.00912661
Ahdc1	0.87578	-0.191359	0.374657	0.00915015
Bcor	0.890636	-0.167092	0.374657	0.00916321
Chd1l	1.13461	0.182197	0.375785	0.00921153
Gm35339	0.766894	-0.382901	0.376669	0.0092625
Nfyc	1.10411	0.14288	0.376669	0.00928114
Serpine3	3.47712	1.79789	0.376669	0.0092956
Casz1	0.86205	-0.214156	0.381103	0.00945415
Arl13a	2.14477	1.10082	0.381103	0.00949165
Dvl2	0.886998	-0.172998	0.381103	0.00956406
Ncoa3	0.886202	-0.174293	0.381103	0.00956698
Stat3	0.579442	-0.787265	0.381103	0.00956792
Sez6	0.882712	-0.179985	0.381103	0.00958301
Trim67	0.87859	-0.186737	0.381103	0.00959359
Gadd45b	0.435562	-1.19905	0.381103	0.00959396
Atp8b2	0.824627	-0.278187	0.381103	0.00960936
Smc2	1.32994	0.411364	0.381103	0.00962805
Spidr	0.507228	-0.979293	0.381103	0.00963646
Kmt2d	0.860468	-0.216807	0.383244	0.00973648
Gatad2b	0.841717	-0.248592	0.383244	0.00974598
Kif4	1.50967	0.594232	0.383244	0.00977214
Vps33b	0.797984	-0.325569	0.383244	0.00977565
Bbs12	0.826906	-0.274204	0.383244	0.0097964
Ccl2	0.138475	-2.85231	0.383584	0.00983228
Pigs	0.918491	-0.122662	0.383584	0.00986903
Fkbp5	1.14035	0.189471	0.383584	0.00993579
Hsd17b2	0.396203	-1.33569	0.383584	0.00994503
Hmga1	0.858266	-0.220504	0.383584	0.00995737
Ndp	0.72284	-0.468252	0.383584	0.00997986
Wfs1	0.799325	-0.323146	0.383584	0.00998785
Upp1	0.353065	-1.50199	0.383584	0.00999229
Aplf	0.844883	-0.243176	0.383584	0.0100028
Sidt2	0.884297	-0.177397	0.383584	0.010022
Tmub1	0.879981	-0.184455	0.383584	0.010038
Fbxo4	0.81821	-0.289458	0.383758	0.0100638
Igfbp2	1.22259	0.289939	0.386395	0.0101655
Atp1a1	0.832879	-0.263821	0.386395	0.0102092
Nlgn2	0.904371	-0.145013	0.386395	0.0102227
Id2	1.35436	0.43761	0.386395	0.0102298
Ptpn12	0.847324	-0.239015	0.386395	0.0102396
Cntn2	0.853592	-0.228381	0.38915	0.0103569
3300002I08Rik	0.829228	-0.27016	0.38915	0.0103695
Prex1	0.857258	-0.222198	0.38915	0.0103822
Polr3gl	0.892216	-0.164535	0.38915	0.0103985
Zbtb1	0.868874	-0.202781	0.389632	0.0104329
Atxn2l	0.851683	-0.231611	0.389963	0.0104633
Slc26a11	0.865659	-0.208129	0.390309	0.0104941
F3	0.502067	-0.994049	0.391377	0.0105445
Cox4i2	1.30341	0.382289	0.392853	0.0106059
Ppard	0.832472	-0.264526	0.394419	0.0106764
Bcl6	0.772961	-0.371533	0.394419	0.0106917
Tmem218	1.12438	0.169126	0.397444	0.0108264
Ctc1	0.904127	-0.145403	0.397444	0.0108436
Zdhhc13	1.11265	0.154005	0.397444	0.0108585
Mcl1	0.859246	-0.218857	0.397444	0.0108773
Coq2	1.10237	0.14061	0.397444	0.0109116
Prkg2	0.784715	-0.349759	0.397444	0.0109312
Upf3a	1.15273	0.205049	0.397444	0.0109822
LOC118568645	0.850829	-0.23306	0.397444	0.0109962
Pard6b	0.908736	-0.138067	0.397444	0.0110143
Rab3gap2	0.916472	-0.125837	0.397444	0.0110434
Phf1	0.921626	-0.117746	0.397444	0.0110617
Sdhaf3	1.25377	0.32627	0.397444	0.0110658
Dedd2	0.89609	-0.158284	0.397444	0.01108
Klhl29	0.576496	-0.794618	0.397444	0.0110809
Itsn1	0.936041	-0.0953561	0.39768	0.0111095
Rmdn3	1.13108	0.177705	0.398836	0.0111791
Adamtsl5	0.758193	-0.399363	0.398836	0.0112031
Ap1m1	1.09144	0.126229	0.398836	0.0112148
Ankzf1	0.903031	-0.147152	0.398836	0.0112299
Cox14	1.13955	0.188465	0.400064	0.0112865
Qars	1.09698	0.133539	0.403951	0.011427
Ptpn2	0.842662	-0.246974	0.403951	0.0114565
Cngb3	1.15169	0.203758	0.403951	0.0114769
Arid1a	0.897816	-0.155508	0.403951	0.0114854
Epas1	0.810091	-0.303845	0.404646	0.0115331
Fam160b1	0.91309	-0.131172	0.404646	0.0115625
LOC101055676	0.790909	-0.338417	0.404646	0.0115722
Prxl2b	1.10941	0.14979	0.404707	0.0116336
Fgf2	0.467087	-1.09824	0.404707	0.0116387
Myh1	131.69	7.041	0.404707	0.011647
Col5a3	0.636836	-0.651007	0.404707	0.0116671
Pdia6	0.912278	-0.132455	0.404707	0.0116891
Phpt1	1.1453	0.195732	0.404707	0.011708
Prkca	1.15023	0.201928	0.40527	0.0117466
Fam32a	1.11222	0.153441	0.407301	0.0118377
Farp1	0.858403	-0.220273	0.407301	0.0118688
Dock1	0.752581	-0.410081	0.407301	0.011873
Sesn2	0.777978	-0.362199	0.408338	0.0119257
Cpt1a	1.09294	0.128214	0.410277	0.0120141
Nsmce2	1.12346	0.167953	0.410277	0.0120451
Xrcc4	1.17465	0.232229	0.410277	0.0120503
Gpx1	1.1172	0.159884	0.410621	0.0120973
Enox2	1.19558	0.257705	0.410621	0.0121345
Ptpn20	0.666196	-0.585982	0.410621	0.0121407
Pmvk	0.851896	-0.231251	0.410621	0.0121511
Zfp865	0.906678	-0.141338	0.410641	0.0121744
E130308A19Rik	0.900741	-0.150816	0.411915	0.0122568
Rnf214	0.904989	-0.144028	0.411915	0.0122576
Klf12	0.908217	-0.138891	0.412093	0.0123136
Tmem170	0.861963	-0.214303	0.412093	0.0123196
Selenop	1.68718	0.754613	0.412093	0.012352
Exosc5	1.15683	0.210172	0.412093	0.0123539
Lrat	0.55038	-0.861499	0.413156	0.0124086
H2-T24	1.96984	0.978082	0.414754	0.0124795
Xrcc6	1.11999	0.163484	0.416705	0.0125898
Cdh17	0.575565	-0.796949	0.416705	0.0126185
Mettl7a1	1.19979	0.262783	0.416705	0.0126552
Ncor2	0.871368	-0.198647	0.416705	0.0126603
Wnt9a	0.707199	-0.499811	0.416705	0.0127392
Lzts3	0.906229	-0.142052	0.416705	0.0127815
Gpr162	0.897877	-0.155411	0.416705	0.0127816
Baiap2	0.86826	-0.2038	0.416705	0.0127911
Plpp2	1.25564	0.328427	0.416705	0.0128043
Tgif1	0.562623	-0.82976	0.416705	0.012805
Lrrc8c	0.759268	-0.39732	0.416705	0.0128105
Krtcap2	0.859394	-0.218608	0.416705	0.0128413
Rdh14	1.17367	0.231022	0.416705	0.0128806
Creb3l1	0.605202	-0.724512	0.416705	0.0128912
Psmb6	1.12232	0.16648	0.416705	0.0128973
Loxl4	0.519426	-0.94501	0.416705	0.0129168
Ptgs2	0.402661	-1.31236	0.416705	0.0129499
Prelid3a	0.825119	-0.277325	0.416705	0.0129523
Zmiz1	0.878486	-0.186909	0.41716	0.0129895
Flot1	0.79281	-0.334953	0.417509	0.0130357
Inppl1	0.882919	-0.179646	0.417509	0.0130465
Zfand2b	0.873902	-0.194456	0.417624	0.0131088
Atpif1	1.15777	0.211351	0.417624	0.0131315
Nktr	0.907735	-0.139657	0.417624	0.0131528
Pole4	1.11419	0.156	0.417624	0.0131574
Tcte2	1.68094	0.74927	0.417624	0.0131668
Mapkbp1	0.842837	-0.246674	0.417624	0.0131884
Tnfrsf1a	0.688163	-0.539178	0.417881	0.0133113
Josd1	0.846284	-0.240786	0.417881	0.0133321
Glrx5	1.18719	0.247548	0.417881	0.0133371
Tlr2	0.527056	-0.923971	0.417881	0.0133491
Sema5a	0.849367	-0.23554	0.417881	0.0133521
Chmp3	1.08044	0.111623	0.417881	0.0133612
Fchsd1	0.809611	-0.304698	0.417881	0.0133725
Tead3	0.64277	-0.637625	0.417881	0.0133811
Zranb1	0.904894	-0.144179	0.418014	0.0134084
Lipo3	1.18519	0.245115	0.418332	0.0134417
Trf	0.691129	-0.532973	0.418773	0.0134797
Ranbp1	1.14903	0.200411	0.418773	0.0135109
Brd4	0.878059	-0.18761	0.418773	0.0135379
Ern1	0.892144	-0.164651	0.418773	0.0135559
H2-T23	1.26314	0.337017	0.418773	0.0135897
Fam214b	0.879424	-0.185369	0.418773	0.0136198
Hmgn2	1.19252	0.254009	0.418773	0.0136283
Mgll	1.36523	0.44914	0.418773	0.0136408
Slc12a4	0.7584	-0.398969	0.419839	0.0136987
Dct	3.12292	1.6429	0.419913	0.0137562
Ier3	0.849823	-0.234766	0.419913	0.013803
Nab1	0.842871	-0.246617	0.419913	0.0138096
Nrarp	1.22296	0.290376	0.419913	0.0138603
Trpm1	1.07641	0.106225	0.419913	0.0138627
Kdelr3	0.598653	-0.740209	0.419913	0.0139416
Lonrf1	0.883685	-0.178396	0.419913	0.0139598
Nenf	1.1356	0.183458	0.419913	0.0140215
Dhh	0.793666	-0.333396	0.419913	0.0140283
Smtnl1	20.04	4.32481	0.419913	0.014047
Cep63	1.08443	0.116942	0.419913	0.0140494
Plb1	0.723912	-0.466115	0.419913	0.0140794
Fnbp1	0.834346	-0.261283	0.419913	0.0140945
Raver2	1.18549	0.245485	0.419913	0.0140958
Ndufa11	1.16445	0.219652	0.419913	0.014101
Igsf11	0.681439	-0.553343	0.419913	0.0141061
Sult1c1	0.403117	-1.31073	0.419913	0.0141506
Bcas2	1.13655	0.184656	0.419913	0.0142666
Elovl1	0.848486	-0.237037	0.419913	0.0142874
S100a10	0.763962	-0.388428	0.419913	0.014295
Wwtr1	0.649617	-0.622338	0.419913	0.0143211
Trp53i13	0.846906	-0.239727	0.419913	0.0143244
Plp2	0.634552	-0.656189	0.419913	0.0143264
Sf3a2	0.907299	-0.140351	0.419913	0.0143359
Rassf4	0.888487	-0.170578	0.419913	0.0143582
Ddx60	1.52536	0.609151	0.419913	0.014399
Mrpl3	1.12002	0.163526	0.419913	0.0144921
Gnai3	0.898356	-0.154641	0.419913	0.0145169
Cdc42se1	0.897914	-0.155351	0.419913	0.0145211
Ltbp4	1.20841	0.273106	0.419913	0.014533
Rhpn2	1.16038	0.214598	0.419913	0.0145724
Slc9a3r2	1.13276	0.179836	0.419913	0.0145726
Litaf	0.481688	-1.05383	0.419913	0.0145749
Oxtr	1.83973	0.879492	0.419913	0.0146174
Pde6d	1.11287	0.15429	0.419913	0.0146276
Tmem145	0.899382	-0.152994	0.419913	0.0146683
Acvr1b	0.916086	-0.126446	0.419913	0.0147
Taf15	0.861749	-0.214661	0.419913	0.0147067
Traf4	0.766116	-0.384365	0.419913	0.0147206
Ankrd27	0.862217	-0.213877	0.419913	0.0147288
Ptpn23	0.85919	-0.21895	0.419913	0.0147536
Arhgef2	0.74608	-0.422598	0.419913	0.0147875
Kdm2a	0.92697	-0.109405	0.419913	0.0148011
Alpk1	0.763204	-0.38986	0.419913	0.0148496
Zmiz2	0.910864	-0.134692	0.419913	0.0148532
P3h3	0.821559	-0.283564	0.419913	0.0148889
Dot1l	0.913368	-0.130731	0.419913	0.0149029
Zfp879	0.821002	-0.284542	0.419913	0.0149069
Cdh24	0.821735	-0.283254	0.419913	0.0149284
Nectin2	0.840906	-0.249983	0.419913	0.0149369
Dtd1	1.14243	0.192109	0.419913	0.0149786
Naxd	1.13112	0.177755	0.419913	0.0149843
Msl1	0.930596	-0.103773	0.419913	0.0150758
Tubb2b	0.572535	-0.804563	0.419913	0.0150808
Nr4a1	0.783185	-0.352575	0.419913	0.015084
Ermn	0.603484	-0.728612	0.419913	0.0151043
Spaca6	0.807591	-0.308304	0.419913	0.0151302
Dtx3	0.877066	-0.189243	0.419913	0.0151373
Ndufb8	1.12547	0.170527	0.419913	0.0151475
Prr3	0.899244	-0.153215	0.419913	0.0151519
Nsd3	0.914569	-0.128836	0.419913	0.0151653
Sbno2	0.710394	-0.493308	0.419913	0.0151729
Agbl5	0.89837	-0.154618	0.419913	0.0151939
Rhou	0.810919	-0.30237	0.419913	0.0151948
Omg	1.29518	0.373147	0.419913	0.015208
Cacna1i	0.902797	-0.147527	0.420468	0.0152513
Pdhb	1.1182	0.161177	0.422495	0.0153482
Mmd	0.929379	-0.105661	0.426558	0.0155677
Dusp19	1.23658	0.306353	0.426558	0.0156011
Gbp5	0.616577	-0.697647	0.426558	0.0156404
Gga3	0.906761	-0.141205	0.426558	0.0156456
Iars2	1.09799	0.134861	0.426558	0.0156568
Ncoa5	0.911467	-0.133738	0.426558	0.0156606
Csf2rb2	0.443335	-1.17353	0.427821	0.0157306
Hdc	1.54558	0.628149	0.428371	0.0157745
Nxph4	0.812406	-0.299728	0.428583	0.015806
Ccnl2	0.906029	-0.142371	0.429349	0.0158858
Suclg2	1.46417	0.550087	0.429349	0.015887
Slc12a9	0.882306	-0.180649	0.429349	0.0159053
Slc4a4	1.41114	0.496858	0.429866	0.0159849
Slc6a16	0.604765	-0.725553	0.429866	0.0159947
Tma7	1.20887	0.273664	0.429866	0.0159957
Ranbp10	0.909556	-0.136766	0.429967	0.0160438
Map4k4	0.839987	-0.251562	0.429967	0.0160564
Gm2396	1.38179	0.466538	0.429967	0.0161253
Ltc4s	2.86654	1.51931	0.429967	0.0161353
Ccdc115	1.14622	0.196878	0.429967	0.0161382
Zc3h12a	0.671465	-0.574617	0.429967	0.0161419
Psma4	1.12746	0.173078	0.430425	0.0161828
1810009A15Rik	1.29218	0.369802	0.431724	0.0162617
Stk40	0.79655	-0.328163	0.431724	0.0163438
Adamtsl3	0.459085	-1.12317	0.431724	0.0163489
Acat1	1.089	0.123004	0.431724	0.0163868
Nipal1	0.837062	-0.256593	0.431724	0.0163939
Arid1b	0.920274	-0.119864	0.431724	0.0164507
Pcdhb11	0.839948	-0.251628	0.431724	0.0164507
Hspa1a	0.78822	-0.343329	0.431724	0.0164619
Zcchc14	0.928993	-0.106261	0.431724	0.0164649
Chst3	1.19821	0.260875	0.431724	0.01647
1700003E16Rik	0.846192	-0.240943	0.433817	0.0165738
Afdn	0.936192	-0.095123	0.434167	0.0166382
Rere	0.897293	-0.15635	0.434167	0.0166546
Insr	0.856062	-0.224212	0.434167	0.0166591
Gm7827	1.77036	0.824045	0.434928	0.0167532
Slc7a3	0.74284	-0.428876	0.434928	0.0167787
Dnajb2	0.930244	-0.104319	0.434928	0.0167879
Mnat1	1.15945	0.213443	0.434928	0.0167948
Itm2b	1.09571	0.13186	0.434928	0.0168314
Sorbs2	0.885719	-0.175078	0.434928	0.0168399
Gigyf1	0.895836	-0.158694	0.434928	0.0168571
Nav2	0.79985	-0.322199	0.434928	0.0168804
Lrrc8a	0.88314	-0.179285	0.435368	0.0169215
C2	2.75065	1.45977	0.43541	0.0169643
Arid5a	0.524695	-0.93045	0.43541	0.0169766
Gm19410	0.786565	-0.346361	0.43541	0.0169952
Trip6	0.830644	-0.267698	0.436141	0.0170534
Pccb	1.15805	0.211694	0.436141	0.0170719
Dlg4	0.9203	-0.119823	0.437315	0.017165
Cox8b	1.63105	0.7058	0.437315	0.0171662
Col25a1	0.852341	-0.230498	0.438263	0.0172715
Zmym3	0.90587	-0.142624	0.438263	0.0173205
Disp3	0.840081	-0.251399	0.438263	0.0173323
Psmd6	1.1038	0.142475	0.438263	0.0173527
Tnfsf10	1.45537	0.541383	0.438263	0.0173628
Ifit3	1.33831	0.420412	0.438263	0.0173797
Flt3l	0.776276	-0.365359	0.438263	0.0174003
Aff4	0.913951	-0.129811	0.438263	0.0174135
Kremen1	0.825877	-0.276002	0.438263	0.0174224
Dipk1c	1.30883	0.388275	0.438263	0.0174454
Aak1	0.938828	-0.0910669	0.438698	0.0175074
Samm50	1.09415	0.129807	0.438698	0.0175111
Ruvbl1	1.15129	0.203256	0.439555	0.0176246
Naa20	1.10162	0.139633	0.439555	0.0176443
Itgav	0.86334	-0.212	0.439555	0.0176655
Cdr2l	0.882796	-0.179848	0.439555	0.0176698
Mmp23	0.634727	-0.655793	0.439555	0.0176701
Ahr	0.743097	-0.428378	0.439555	0.0176909
Htr3a	0.678563	-0.559445	0.439793	0.0177248
Dennd4c	0.921699	-0.117633	0.441079	0.0178183
Flot2	0.839408	-0.252556	0.441079	0.0178253
Ptp4a3	0.849362	-0.235548	0.441855	0.0178811
Tmsb15l	1.27449	0.34992	0.44359	0.0179758
Smad2	0.934555	-0.0976491	0.445482	0.018077
Uqcrfs1	1.13054	0.177016	0.445949	0.0181494
Arf3	0.924556	-0.113168	0.445949	0.0181544
Nol7	1.12333	0.16778	0.445949	0.0181698
Meak7	0.860313	-0.217067	0.44764	0.0183273
Nfib	0.860424	-0.216881	0.44764	0.0183478
Emc2	1.14068	0.189895	0.44764	0.0183905
Pgbd5	0.882076	-0.181026	0.44764	0.018393
Dcun1d4	0.920593	-0.119364	0.44764	0.0183949
Dld	1.0877	0.121283	0.44764	0.0184244
Igf2bp2	0.805772	-0.311556	0.44764	0.0184265
Rps9	1.09092	0.125547	0.44764	0.0185069
Tgfbr3l	0.859033	-0.219215	0.44764	0.0185288
Sema6a	0.835189	-0.259826	0.44764	0.01856
Ddah2	0.856922	-0.222765	0.44764	0.0185817
Cr1l	1.23109	0.299939	0.44764	0.0185913
Cxxc4	0.919587	-0.120941	0.44764	0.018593
Socs3	0.442869	-1.17505	0.44764	0.0186926
Tmem154	0.471939	-1.08333	0.44764	0.0187171
Slc7a10	0.48031	-1.05796	0.44764	0.0187338
Sel1l	0.932403	-0.100974	0.44764	0.0187374
Cnn1	9.02459	3.17386	0.44764	0.01875
Pex7	1.15253	0.204809	0.44764	0.0187866
Uqcr10	1.15354	0.206074	0.44764	0.0187883
Rfesd	1.16018	0.214344	0.44764	0.018807
Apex1	1.14134	0.190726	0.44764	0.0188242
Guca1a	1.18417	0.243881	0.44764	0.0189118
Fndc4	0.918835	-0.122123	0.44764	0.0189419
Marveld3	0.717501	-0.478948	0.44764	0.0189856
Hint1	1.11721	0.159897	0.44764	0.0189946
Notch1	0.835652	-0.259027	0.44764	0.019004
Hfe	1.21231	0.277757	0.44764	0.0190503
Gm14325	1.17355	0.230885	0.44764	0.0190838
Arhgef10l	0.919597	-0.120927	0.44764	0.0190843
Vezf1	0.932701	-0.100513	0.44764	0.0191149
Lrrc75a	0.69733	-0.520086	0.44764	0.0191313
Btbd9	0.892187	-0.164581	0.44764	0.0191375
Ehd3	0.865168	-0.208948	0.44764	0.0191523
Slc31a1	0.901715	-0.149257	0.44764	0.0192046
Rgs5	1.12301	0.167375	0.44764	0.0192151
Rhbdl3	0.885063	-0.176148	0.44764	0.0192235
Hnmt	1.20534	0.269441	0.44764	0.0192298
Lsm11	0.837927	-0.255104	0.44764	0.0192469
Tle6	0.813795	-0.297263	0.44764	0.019252
Fyco1	0.843939	-0.24479	0.447786	0.0192931
Rbm12	0.920831	-0.118992	0.447786	0.0193077
Csrnp1	0.645844	-0.630741	0.448185	0.0193497
Emc4	1.1464	0.197106	0.448369	0.0194321
Siglec15	0.349641	-1.51605	0.448369	0.0194731
Sptan1	0.89646	-0.157688	0.448369	0.0194767
Sh3bp2	0.725189	-0.463571	0.448369	0.0194873
Phactr3	1.12511	0.170069	0.448369	0.0195175
LOC118568340	0.767836	-0.381131	0.448369	0.0195712
Myof	0.603668	-0.728172	0.448369	0.0195713
Unc45a	0.924596	-0.113105	0.448369	0.0196126
Ddah1	0.929317	-0.105757	0.448369	0.0196214
Mms19	0.890325	-0.167595	0.448369	0.0196329
Hspa1l	1.87694	0.908379	0.448369	0.0196434
Cops8	1.09804	0.134937	0.448369	0.0196547
Tomm22	1.09628	0.13262	0.448575	0.0196948
Diaph3	1.24043	0.310845	0.448575	0.0197132
Irf4	1.82717	0.869614	0.449166	0.019764
Adamtsl4	0.7731	-0.371273	0.449368	0.0197977
Anxa7	0.864102	-0.210727	0.449712	0.019875
Ovgp1	0.840277	-0.251064	0.449712	0.0198837
Adamts1	0.541858	-0.884013	0.449712	0.0199076
Art1	9.23072	3.20644	0.449712	0.0199543
Agtpbp1	0.611313	-0.710018	0.449712	0.0199839
Nlrc5	0.533902	-0.905353	0.449712	0.0200125
Col8a1	0.7257	-0.462555	0.449712	0.0200156
Ncoa1	0.915568	-0.127261	0.449712	0.020091
Rgs2	1.15153	0.203552	0.449712	0.0200914
Cyc1	1.10008	0.137604	0.449712	0.0201052
Zfhx2	0.889063	-0.169642	0.449712	0.0201252
Thbs1	0.71401	-0.485985	0.449712	0.0201334
Card10	0.83651	-0.257545	0.449712	0.0201393
Cdc25b	0.832566	-0.264363	0.449712	0.020201
Cebpg	0.809889	-0.304204	0.449712	0.0202172
Mdh1	1.097	0.133569	0.449712	0.0202459
Chrnb4	0.701954	-0.510551	0.449712	0.0202598
Timeless	0.84857	-0.236894	0.451957	0.0204274
Ammecr1	1.15696	0.210341	0.451957	0.0204507
Khnyn	0.899779	-0.152357	0.451957	0.0204565
Cacna2d4	0.907099	-0.140668	0.451957	0.0204607
Slitrk1	0.852566	-0.230116	0.451965	0.0205042
Rsc1a1	0.725317	-0.463315	0.451965	0.020511
Pdk4	2.02735	1.0196	0.452197	0.0205481
Rpl3l	6.68104	2.74007	0.452197	0.0205858
Pick1	1.08985	0.124126	0.452197	0.0206682
Sema3b	0.832707	-0.264118	0.452197	0.0206831
Syngr3	0.89471	-0.160508	0.452197	0.0207214
Rnf122	0.866588	-0.206582	0.452197	0.020777
Rrs1	1.12376	0.168328	0.452197	0.0207823
5031439G07Rik	0.913195	-0.131005	0.452197	0.0208146
Mrps9	1.12764	0.173308	0.452197	0.0208233
LOC118567871	1.12867	0.174624	0.452197	0.0208563
Mcoln3	5.1463	2.36354	0.452197	0.0209014
Gadd45a	0.822781	-0.28142	0.452197	0.0209115
Celf2	0.921236	-0.118357	0.452197	0.0209119
Myh11	2.95709	1.56418	0.452197	0.0209332
Pde8a	0.887087	-0.172852	0.452197	0.020937
Ptn	1.38658	0.471529	0.452197	0.0209515
Pmel	3.51726	1.81445	0.452197	0.0209568
Kif11	1.57453	0.654918	0.452197	0.0210156
Snx12	0.897842	-0.155467	0.452197	0.0210338
Lmbr1l	0.902601	-0.147839	0.452197	0.0210425
Orai1	0.7997	-0.322469	0.452197	0.0210468
F2rl1	0.480015	-1.05885	0.452197	0.0210707
Tdrd9	0.784891	-0.349435	0.452353	0.021103
Pros1	0.66698	-0.584284	0.454732	0.0212573
Mlana	3.78544	1.92046	0.454732	0.0212749
Osbpl7	0.890513	-0.167292	0.454732	0.0213069
Dusp4	1.17949	0.238161	0.454732	0.0213144
Selplg	1.34857	0.431432	0.454904	0.0213789
Pola2	0.798787	-0.324117	0.454904	0.0214307
Fastkd2	1.15346	0.205965	0.454904	0.0214332
Mylpf	4.34139	2.11816	0.454904	0.0214459
Bsn	0.917146	-0.124776	0.454904	0.0215008
Ulk1	0.905916	-0.142551	0.454904	0.0215368
Tmem201	0.919371	-0.12128	0.454904	0.021542
Fam193a	0.921341	-0.118194	0.454904	0.0215523
Gfap	0.590013	-0.761181	0.454904	0.0215644
Arhgdia	0.874172	-0.19401	0.454904	0.0215736
Tbca	1.11785	0.160732	0.454978	0.0216022
Stat2	0.814282	-0.2964	0.456735	0.0217109
Btbd19	1.36815	0.452224	0.457068	0.0217902
Gask1a	1.56944	0.650252	0.457068	0.0217913
Fahd1	1.19272	0.254259	0.457068	0.0218024
Ubap1l	0.871721	-0.198062	0.45762	0.021854
Sdha	1.07399	0.102978	0.457739	0.0218936
Klhdc2	1.06531	0.0912705	0.457739	0.0219102
Atp5b	1.09507	0.131023	0.458431	0.0219908
Gm4779	12.5554	3.65024	0.458431	0.021994
Rbm7	1.11393	0.155662	0.458701	0.0220322
Ndufa12	1.18057	0.239482	0.458932	0.0220925
Plxnd1	0.660401	-0.598586	0.458932	0.022094
Gpt2	0.793187	-0.334267	0.459408	0.0221452
Sdhd	1.0883	0.122073	0.459408	0.0221676
Eloa	0.919061	-0.121768	0.460769	0.0223096
Klf3	0.880339	-0.183869	0.460769	0.0223113
Maff	0.337556	-1.5668	0.460769	0.0223209
Cobll1	1.3097	0.389241	0.460769	0.0223351
Cfap36	1.11605	0.158401	0.46292	0.0224649
Fam3c	1.17383	0.231222	0.464203	0.0225528
Runx1	0.459296	-1.12251	0.464227	0.0225796
Atp5g1	1.165	0.220334	0.465164	0.0226508
Cdk7	1.08206	0.113779	0.465634	0.022729
Nkain3	0.799746	-0.322386	0.465634	0.0227324
Ndufb11	1.14371	0.193724	0.465634	0.022754
Ufc1	1.1921	0.2535	0.465634	0.0227765
Bahd1	0.916441	-0.125887	0.465854	0.0228598
Samd4	0.699363	-0.515886	0.465854	0.0228638
Polr2j	1.1202	0.163755	0.465854	0.0228936
Abat	1.10039	0.13801	0.465854	0.0229254
Zfp362	0.911218	-0.134131	0.465854	0.0229341
Vtn	1.20019	0.263266	0.465854	0.0229564
Plagl1	0.8165	-0.292476	0.465854	0.0229674
Nfkb2	0.60891	-0.7157	0.466995	0.0230631
Ppil2	1.06568	0.0917675	0.467106	0.0231669
Npm3	1.18542	0.2454	0.467106	0.0231703
Mrps35	1.15458	0.207374	0.467106	0.0231965
Tgtp1	1.79702	0.845607	0.467106	0.0232566
Arhgef12	0.889325	-0.169217	0.467106	0.0233412
Grik5	0.924086	-0.1139	0.467106	0.0233517
Nupr1	0.379353	-1.39839	0.467106	0.0233562
Parvb	0.901518	-0.149572	0.467106	0.0233572
Ndufs7	1.12649	0.171838	0.467106	0.0233599
Glb1l2	1.1606	0.21487	0.467106	0.0233993
Misp	0.620367	-0.688807	0.467106	0.0234079
Ero1a	0.875879	-0.191196	0.467106	0.0234577
Ndufb5	1.13127	0.177942	0.467106	0.0234713
Opn1sw	1.20364	0.267406	0.467106	0.0235096
Id3	1.28579	0.362651	0.467106	0.0235217
Por	0.895015	-0.160016	0.467106	0.0235603
Fdft1	0.926035	-0.110862	0.467106	0.0235762
S1pr2	0.71794	-0.478065	0.467106	0.0235823
Nsd1	0.921747	-0.117557	0.467106	0.0236398
Nfkbie	0.739038	-0.43628	0.467106	0.0236456
Fam168a	0.946062	-0.0799933	0.467106	0.0236514
Arhgap20	0.846899	-0.239737	0.467106	0.0236949
Zcchc2	0.911342	-0.133935	0.467106	0.0237652
Tmem101	1.12943	0.17559	0.467106	0.0237665
Cldn11	2.46146	1.29951	0.467106	0.0237871
Igfbp6	1.4087	0.494367	0.467106	0.0237873
Srrm1	0.938101	-0.0921849	0.467106	0.0238177
Tcim	1.46437	0.550281	0.467106	0.0238221
Gpr165	1.30308	0.381923	0.467106	0.0238616
Thyn1	1.16142	0.215895	0.467106	0.0238681
Pbx2	0.929561	-0.105379	0.467106	0.0238918
Pts	1.14991	0.201518	0.467106	0.0239091
Wdr34	1.12043	0.164057	0.467106	0.0239317
Ankrd6	0.847739	-0.238308	0.467502	0.0240118
Uba52	1.11302	0.154482	0.467502	0.0240435
Tnnt2	0.339101	-1.56021	0.467502	0.0240482
Soga1	0.881905	-0.181306	0.467502	0.0240552
Dennd2a	0.864378	-0.210265	0.468035	0.0241085
Bcl2l15	0.802201	-0.317965	0.468451	0.0241638
Mob1a	0.895925	-0.158549	0.468451	0.0242357
Col23a1	1.19459	0.256512	0.468451	0.0242424
Prrt2	0.861479	-0.215113	0.468451	0.0242496
Fam193b	0.928367	-0.107233	0.468451	0.0242787
Ramp1	1.4017	0.487176	0.468451	0.0242904
Zbtb10	0.890124	-0.167922	0.468451	0.0243109
Cd47	0.834617	-0.260814	0.468935	0.0243619
Rasgrp1	0.881077	-0.18266	0.470621	0.0244842
Rnf44	0.926482	-0.110165	0.470621	0.0245256
Ccl3	0.315525	-1.66418	0.470621	0.024552
Nom1	1.12581	0.170959	0.470621	0.0245781
Wdr61	1.12907	0.17513	0.470621	0.0246146
Socs7	0.917532	-0.12417	0.470621	0.0246271
Pgf	0.578191	-0.790382	0.470621	0.0246314
Map3k9	0.907829	-0.139508	0.470829	0.0246873
Rcor3	0.904901	-0.144168	0.470829	0.0246943
Zfp36	0.712798	-0.488436	0.471054	0.0247321
Pde2a	0.842393	-0.247434	0.471166	0.024764
Ndufs3	1.12142	0.165331	0.471443	0.0248045
Ndufa10	1.137	0.185228	0.471764	0.0248984
Arrdc3	1.15396	0.206599	0.471764	0.0248988
Apod	1.47116	0.556949	0.471764	0.0248996
Inmt	5.13121	2.3593	0.47181	0.0249281
Pcca	1.13884	0.187564	0.472758	0.0250043
Cp	0.714696	-0.484598	0.472765	0.0250555
Gpatch1	1.09829	0.13526	0.472765	0.0250568
H2aj	1.10774	0.14762	0.475855	0.0252469
S100a11	0.639007	-0.646096	0.476222	0.0253076
Atp5c1	1.12825	0.174087	0.476222	0.0253189
Ndufa13	1.13678	0.184958	0.476393	0.0253543
Cd81	0.92551	-0.111679	0.477539	0.0254417
Egr3	0.603132	-0.729454	0.477833	0.0254837
Mfhas1	0.862706	-0.213059	0.47839	0.0255796
Wdr90	0.889387	-0.169116	0.47839	0.0256279
Faim	1.1796	0.238302	0.47839	0.0256895
Amer2	0.87232	-0.197071	0.47839	0.0257153
Mmp17	0.878687	-0.186578	0.47839	0.025723
Pm20d2	1.13467	0.182272	0.47839	0.0257412
Kdr	0.837955	-0.255056	0.47839	0.0257476
Sntg2	1.18074	0.239688	0.47839	0.0257512
Dennd6a	0.910829	-0.134748	0.47843	0.0258206
Gpr19	0.870643	-0.199847	0.47843	0.0258403
Pspc1	1.10557	0.144786	0.47843	0.0258501
Mppe1	1.24472	0.315822	0.47843	0.0258769
Ola1	1.09494	0.130856	0.47843	0.0259243
Kcne2	1.13655	0.184661	0.47843	0.0259674
Lrrc2	0.60257	-0.7308	0.47843	0.0260073
Retsat	1.1743	0.231806	0.47843	0.0260108
Golm2	0.858447	-0.220199	0.47843	0.0260477
Cog5	1.0789	0.109566	0.47843	0.0260604
Hey2	0.825914	-0.275936	0.47843	0.0260685
Dkc1	1.11443	0.156303	0.47843	0.0260702
Gtpbp2	0.910044	-0.135992	0.479057	0.0261511
Ubxn8	1.17653	0.234535	0.479057	0.0261573
Prex2	1.19289	0.254459	0.479638	0.0262155
Gria3	0.868464	-0.203462	0.479969	0.0262601
Nsmce4a	1.11232	0.153577	0.480554	0.0263606
Wnk2	0.920479	-0.119544	0.480554	0.0263789
Myrf	0.683836	-0.548278	0.480554	0.0263833
Maz	0.936684	-0.0943653	0.480554	0.0263982
Taf4b	1.25229	0.324566	0.481282	0.0264648
Ubr5	0.894531	-0.160797	0.481282	0.0265373
Iscu	1.08897	0.122963	0.481282	0.026566
Atp2a2	0.916674	-0.12552	0.481282	0.0265692
Rad51ap1	1.4345	0.520547	0.481282	0.0265729
Dnttip2	0.851926	-0.231199	0.481282	0.0266043
Tnfrsf8	0.824691	-0.278075	0.481282	0.0266335
Gm5460	1.20886	0.273645	0.481282	0.026652
Strip2	1.12409	0.168761	0.481282	0.0266937
H2aw	1.13672	0.184878	0.481282	0.0267662
St3gal4	0.847475	-0.238758	0.481282	0.0267804
Ghr	1.18902	0.249773	0.481282	0.0268286
2210016L21Rik	1.08305	0.115094	0.481282	0.0268428
Cfap61	1.18565	0.245675	0.481282	0.0268509
Arl6ip1	0.941209	-0.0874124	0.481282	0.0268551
Akr1b10	1.35019	0.433166	0.481282	0.0268869
Rad9a	0.902175	-0.148521	0.481282	0.0268961
Cetn4	0.727172	-0.459632	0.481282	0.0269427
AW549877	0.907994	-0.139246	0.481282	0.0269661
Grin2c	0.794781	-0.33137	0.481282	0.0269697
Myh2	103.832	6.6981	0.481415	0.0270694
Tpm2	2.9806	1.5756	0.481415	0.0270795
Cox8a	1.11803	0.160954	0.481415	0.0271118
Kcng2	1.51344	0.597829	0.481415	0.0271244
Ebpl	1.20495	0.268977	0.481415	0.0271332
LOC118568593	0.839532	-0.252343	0.481415	0.0271366
Phb2	1.09235	0.127434	0.482087	0.02721
Gabrb1	0.88204	-0.181084	0.482087	0.0272726
Ndufv1	1.10607	0.14544	0.482087	0.0273102
Smurf2	0.899199	-0.153287	0.482087	0.0273551
Aldh3a2	0.926429	-0.110248	0.482087	0.0273573
Asic3	0.900343	-0.151453	0.482087	0.027418
Atp6v1g1	1.10738	0.147146	0.482087	0.0274431
Cox5b	1.13772	0.186142	0.482087	0.0274545
Khsrp	0.922646	-0.116152	0.482087	0.0274751
Prkcq	1.2344	0.303807	0.482087	0.0274755
Frmpd4	1.18025	0.239088	0.482087	0.0275118
Dusp16	0.604532	-0.72611	0.482087	0.0275359
Swsap1	1.16226	0.216938	0.482087	0.0276144
Tmem70	1.10228	0.140487	0.482087	0.0276175
Zfp488	0.85808	-0.220817	0.482087	0.0276248
Plat	0.541838	-0.884067	0.482087	0.0276396
Tagap1	1.09542	0.131481	0.482087	0.0276888
Maip1	1.13083	0.177378	0.482087	0.0276924
Aldh1l2	0.732137	-0.449814	0.482087	0.0277211
LOC118568337	0.835363	-0.259525	0.482087	0.0277307
Gstt1	1.23437	0.30377	0.482087	0.0277505
Tmem182	6.65575	2.7346	0.482087	0.0277627
Gle1	1.07451	0.103677	0.482087	0.0277944
Tanc2	0.899272	-0.153171	0.482087	0.0278234
Ost4	1.10208	0.140229	0.482087	0.0278699
Picalm	0.887755	-0.171766	0.482087	0.027949
Adgrl1	0.903301	-0.146721	0.482087	0.0279594
Plcd3	0.914551	-0.128864	0.482087	0.027971
Degs1	1.11094	0.151778	0.482087	0.0279719
Mta2	0.926766	-0.109723	0.482087	0.0279729
Phf21b	0.874171	-0.194012	0.482421	0.0280297
Ndnf	0.891803	-0.165203	0.482421	0.0280456
Galnt7	0.910497	-0.135273	0.48372	0.0281478
Gabarapl2	1.07199	0.100289	0.484163	0.0282003
Heg1	0.8453	-0.242465	0.484549	0.0282689
Fkbp8	1.06044	0.0846597	0.484549	0.0282837
Ahrr	0.801728	-0.318816	0.484549	0.0283031
Arid3a	0.887767	-0.171746	0.485432	0.0283858
Six6	1.10628	0.145713	0.485432	0.0284082
Idi1	0.884733	-0.176686	0.486436	0.0284938
Samd14	0.906139	-0.142196	0.487659	0.0286116
Fundc2	1.16541	0.220834	0.487659	0.0286193
Tmem120a	0.854519	-0.226815	0.488308	0.0287089
Rcor2	0.818073	-0.289698	0.488308	0.0287563
Cox6b1	1.14187	0.191403	0.488308	0.0287634
Sec24b	0.911097	-0.134323	0.488308	0.0287986
2210408I21Rik	1.17547	0.233242	0.488308	0.0288137
Insl5	0.83791	-0.255133	0.488308	0.0288191
Cdcp3	1.38033	0.465017	0.488753	0.0288724
Kmt5a	0.841303	-0.249303	0.489267	0.0289298
Cxadr	0.838598	-0.253949	0.489684	0.0289973
Gli1	2.72192	1.44463	0.489684	0.0290123
Rcor1	0.927123	-0.109168	0.489684	0.0290355
Gpr180	1.12365	0.168197	0.490367	0.0291031
Plcb4	0.865454	-0.20847	0.490943	0.0291767
Leng8	0.875018	-0.192616	0.490943	0.0291915
Smdt1	1.11847	0.161531	0.491207	0.0292343
Casq1	2.09483	1.06683	0.491275	0.0292811
Tcp11	1.11897	0.162168	0.491275	0.0293011
Cfdp1	1.11761	0.160411	0.491275	0.0293197
Tceal6	1.15114	0.20306	0.491358	0.0293757
Hepacam	1.40834	0.493996	0.491358	0.0294312
Efhd2	0.80881	-0.306128	0.491358	0.0294658
Aldh1a3	0.322962	-1.63056	0.491358	0.0294779
Sprn	1.10064	0.138342	0.491358	0.0294793
Mapre1	0.901985	-0.148825	0.491358	0.0295101
Ly6e	1.09101	0.125666	0.491358	0.0295374
Mthfd1	1.15945	0.213445	0.491358	0.0295417
4932438H23Rik	2.39689	1.26116	0.492106	0.0296169
Kctd11	0.805371	-0.312275	0.492106	0.029641
Gap43	0.850673	-0.233324	0.492194	0.0296831
Syde1	0.777566	-0.362962	0.492194	0.0297393
Ndufb9	1.14525	0.195659	0.492194	0.0297455
Cdc16	1.07254	0.101027	0.492194	0.0298231
Esm1	3.10697	1.63551	0.492194	0.029844
Fbxl19	0.928645	-0.106801	0.492194	0.0298535
Prcd	1.17107	0.22783	0.492194	0.0298579
Gm960	0.528726	-0.919409	0.492194	0.0298637
Abcc1	0.855686	-0.224847	0.492704	0.0299218
Psmg1	1.15702	0.210414	0.494639	0.0300779
Kif19a	0.733678	-0.446782	0.494639	0.030094
Prss56	0.368635	-1.43974	0.495008	0.0301697
Nrl	1.14727	0.198209	0.495008	0.0301711
Mtcl1	0.846773	-0.239953	0.495418	0.0302234
Rnasel	0.798369	-0.324872	0.49573	0.0302699
Nipsnap2	1.10403	0.142782	0.49573	0.0302972
Ncan	0.859233	-0.218879	0.495998	0.0303862
Ttll3	1.15615	0.209334	0.495998	0.0304702
Ccdc90b	1.15029	0.201992	0.495998	0.0305494
Tex9	1.09258	0.127738	0.495998	0.030592
Pcdhgc5	0.851656	-0.231658	0.495998	0.0306264
Naa80	0.894902	-0.160198	0.495998	0.030684
Npepps	0.918429	-0.12276	0.495998	0.0307699
Cyp2j9	1.31604	0.396203	0.495998	0.0307783
Hspa1b	0.6692	-0.579491	0.495998	0.0308119
Cpped1	1.11113	0.152032	0.495998	0.0308659
Marchf9	0.91067	-0.135	0.495998	0.0309107
Col6a1	0.850365	-0.233847	0.495998	0.0309114
Zfp608	0.892302	-0.164396	0.495998	0.0309144
Guca1b	1.11495	0.156982	0.495998	0.0309287
Acacb	1.27894	0.354952	0.495998	0.0309446
Dut	1.16849	0.224649	0.495998	0.0309587
Cox7a2	1.12982	0.176094	0.495998	0.030959
Fbxo11	0.908902	-0.137803	0.495998	0.0309641
Slc1a4	0.672597	-0.572186	0.495998	0.031041
Them6	1.10398	0.142717	0.495998	0.0310568
Daxx	0.906221	-0.142065	0.495998	0.031083
Slc35c2	1.09141	0.126187	0.495998	0.031101
Aldoc	1.11292	0.154344	0.495998	0.0311204
Pex11a	1.10382	0.142511	0.495998	0.0311276
Abcb8	1.14	0.189037	0.495998	0.0311281
Gsk3b	0.909712	-0.136518	0.495998	0.0311919
Dctn1	0.937306	-0.093408	0.495998	0.0312101
Carhsp1	0.661596	-0.595977	0.495998	0.0312639
Uba7	1.27829	0.354211	0.495998	0.0312998
Adcy7	0.761439	-0.393199	0.495998	0.0313339
Ccdc59	1.11097	0.151817	0.495998	0.0313554
Npy6r	1.95806	0.969426	0.495998	0.0313647
Nufip1	1.11689	0.159491	0.495998	0.0313805
Unc13a	0.908302	-0.138757	0.495998	0.0314515
Mrvi1	1.37016	0.454348	0.495998	0.0314841
Scrg1	3.26431	1.70678	0.495998	0.0315448
Smpx	4.97498	2.31469	0.495998	0.0315522
Smad1	0.899144	-0.153376	0.495998	0.0315668
Prkg1	1.13894	0.187689	0.495998	0.0315731
Spty2d1	0.870653	-0.19983	0.495998	0.0315864
Bpnt1	1.079	0.10969	0.495998	0.0315915
Shank2	0.882247	-0.180745	0.495998	0.0316001
Csf2ra	0.89486	-0.160266	0.495998	0.031624
Kmt2e	0.867678	-0.204768	0.495998	0.0316285
Tmem39b	0.84983	-0.234753	0.495998	0.0316704
Slit3	0.501203	-0.996532	0.495998	0.0317155
Habp4	1.10184	0.139909	0.495998	0.0317325
Tmem9	1.09377	0.129304	0.495998	0.0317418
Best3	0.883811	-0.178191	0.495998	0.0317934
Wdr36	1.10474	0.14371	0.495998	0.0318316
Pcdha9	1.21043	0.275522	0.495998	0.0318569
Tfrc	1.1359	0.183837	0.495998	0.0318583
Fis1	1.13298	0.180118	0.495998	0.0319145
Ctsc	0.600606	-0.73551	0.495998	0.0319156
Ehd1	0.895764	-0.158809	0.495998	0.0319285
Aspa	2.04608	1.03286	0.495998	0.0319416
Nrxn3	0.920536	-0.119454	0.495998	0.0320266
Ssr4	1.10023	0.137801	0.495998	0.0320467
Pyroxd1	1.11607	0.158425	0.495998	0.0320509
Cdkn1a	0.419636	-1.25279	0.495998	0.0320626
Slc37a1	0.70237	-0.509697	0.495998	0.032083
Hnrnpab	1.05529	0.077636	0.495998	0.0320834
Pcdh1	0.894306	-0.161159	0.495998	0.0320862
Plaur	0.249476	-2.00303	0.495998	0.032103
Slc7a1	0.64065	-0.642392	0.495998	0.0321804
Pls1	0.810021	-0.303969	0.495998	0.0322092
Ppp1r13l	0.847498	-0.238718	0.495998	0.0322509
Tatdn3	1.16074	0.215046	0.495998	0.0322514
Chrna3	0.825049	-0.277448	0.495998	0.0322792
Slc11a1	1.5542	0.636174	0.495998	0.0323094
Lrrc41	0.929133	-0.106044	0.495998	0.0323291
Cdh23	1.86717	0.900857	0.495998	0.0324196
Ptpa	1.06298	0.0881176	0.495998	0.0324517
Msn	0.640742	-0.642186	0.495998	0.0325282
Ttc39c	1.05771	0.0809495	0.495998	0.03254
Clip4	0.87958	-0.185114	0.495998	0.0325574
Pcare	0.854338	-0.22712	0.495998	0.0325622
Slc38a5	0.665499	-0.587491	0.495998	0.0325674
Timm17a	1.11972	0.163133	0.495998	0.0325745
Psmb7	1.12324	0.167661	0.495998	0.0325934
Ptbp3	0.87498	-0.192677	0.495998	0.0326054
Ercc8	1.12819	0.174009	0.495998	0.0326309
Yeats4	1.10048	0.138133	0.495998	0.0326608
Mybpc1	88.6915	6.47072	0.495998	0.0326737
Slc44a2	0.912613	-0.131926	0.495998	0.0326799
Slc35e4	0.863596	-0.211572	0.495998	0.032696
Cfap69	1.10388	0.142586	0.496702	0.0327698
Actn2	2.14296	1.09961	0.496862	0.032815
Casp8	0.560881	-0.834233	0.496862	0.0328352
E2f6	0.806097	-0.310974	0.497757	0.0329538
Cdc45	1.23112	0.299969	0.497757	0.0329721
Jund	0.867677	-0.204771	0.497757	0.0329768
Lum	5.71419	2.51455	0.497948	0.0330346
Mapkapk3	0.611099	-0.710521	0.497948	0.0330571
Rras2	0.582511	-0.779643	0.497948	0.0330763
Tshr	0.818178	-0.289513	0.497948	0.0331156
Zfyve28	0.735742	-0.442729	0.497948	0.0331269
Itfg2	1.09103	0.125692	0.498624	0.0332389
Chka	0.855056	-0.225909	0.498624	0.033239
Ubac2	1.09414	0.129796	0.498624	0.0332545
Cd9	0.844184	-0.24437	0.499219	0.0333296
Mylk4	4.64051	2.21428	0.499219	0.0333493
Sdhaf1	1.12815	0.173961	0.499429	0.0333921
Samd1	0.866053	-0.207473	0.499429	0.0334184
Fkbp3	1.1077	0.147563	0.499451	0.0334675
Tmem198b	0.898194	-0.1549	0.499451	0.0335134
Shmt1	1.52903	0.612617	0.499451	0.0335208
Pcsk4	0.85662	-0.223273	0.499451	0.0335302
Hook2	0.822226	-0.282393	0.499724	0.0335761
Fam149b	1.0817	0.113304	0.499832	0.0336365
Rcn2	1.11668	0.159212	0.499832	0.0336828
Srgap2	0.911445	-0.133773	0.499832	0.0337363
Myd88	0.7969	-0.327529	0.499832	0.0337458
Zfp442	0.895404	-0.159389	0.499832	0.0337643
Cxcl10	0.251983	-1.9886	0.499832	0.0337697
Aebp2	0.919023	-0.121828	0.499832	0.0337766
Mon1a	0.894903	-0.160196	0.500249	0.0338323
Cfap97	0.885675	-0.175151	0.500706	0.0338909
Hes5	1.26994	0.344759	0.501324	0.0339604
Rasa2	0.841855	-0.248357	0.501815	0.0340213
Tspan10	2.12516	1.08757	0.502098	0.0341036
Crlf2	0.86688	-0.206096	0.502098	0.0341268
Slc16a6	1.12069	0.164382	0.502098	0.0341314
Snn	1.09403	0.129649	0.502098	0.0341813
Fibcd1	0.882418	-0.180465	0.502098	0.0342057
Sec22c	0.66159	-0.59599	0.502098	0.0342069
Metrn	1.31047	0.390081	0.502624	0.0342923
Srf	0.926904	-0.109508	0.502624	0.0343043
Grin2d	0.862775	-0.212943	0.502624	0.0343259
Casp9	0.926708	-0.109813	0.503728	0.0344292
Rab5if	1.09983	0.137276	0.503909	0.0344694
Rhod	0.786983	-0.345595	0.504256	0.0345209
Vps45	1.09672	0.133195	0.504997	0.0345995
Mat2b	1.08753	0.121049	0.505018	0.0346536
Zbtb4	0.94652	-0.0792954	0.505018	0.0347693
Pdlim1	0.715489	-0.482999	0.505018	0.0347797
2510022D24Rik	1.42986	0.515872	0.505018	0.0347992
Slc3a2	0.837405	-0.256003	0.505018	0.0348135
Rwdd4a	0.912127	-0.132694	0.505018	0.0348365
Ankrd52	0.909644	-0.136627	0.505018	0.0348444
Rnf144b	0.714153	-0.485696	0.505018	0.0348481
Zmynd19	1.10139	0.139329	0.505018	0.0349087
Gucy2g	0.656705	-0.606683	0.505018	0.034909
Slc31a2	0.878637	-0.18666	0.505018	0.0349153
Nol11	1.07366	0.102537	0.505018	0.0349355
Sucla2	1.10802	0.14799	0.505028	0.0349681
Tiparp	0.874927	-0.192766	0.505268	0.0350365
Grik3	0.871309	-0.198744	0.506009	0.0351613
Prom1	0.942756	-0.0850439	0.506009	0.0351678
Sntb1	0.836615	-0.257364	0.506872	0.0352774
Prpf6	0.931446	-0.102456	0.506872	0.0353304
Bicd2	0.89457	-0.160733	0.506872	0.035351
Ccnf	0.812984	-0.298701	0.506872	0.0353907
Sec24a	0.921575	-0.117827	0.506872	0.0353967
Ptgs1	1.45183	0.537868	0.506872	0.0354242
Rbm19	1.16964	0.226068	0.506872	0.0354276
Adra2a	1.12808	0.173863	0.507005	0.0354649
Sigmar1	1.0913	0.126053	0.507074	0.0355115
Lpcat2	0.89331	-0.162768	0.507074	0.0355582
Arl2bp	1.08364	0.115882	0.507074	0.0355811
Wbp11	1.07134	0.0994154	0.507074	0.0355817
Fars2	1.13898	0.187743	0.508013	0.0356756
Sike1	0.904653	-0.144564	0.508089	0.035709
Trim34a	1.31109	0.39077	0.508234	0.0357473
Egr1	0.647027	-0.628103	0.508397	0.0358022
Hipk1	0.942214	-0.0858726	0.508397	0.0358353
Helb	0.807523	-0.308424	0.508397	0.0358549
Pcnx	0.935531	-0.0961421	0.508397	0.035902
Aldh3a1	0.161138	-2.63363	0.508397	0.0359222
Pde3b	0.590971	-0.75884	0.508397	0.0359272
Zfc3h1	0.939534	-0.089982	0.508444	0.0359585
Oaz1	1.08116	0.112584	0.508879	0.0360189
Src	0.884822	-0.176541	0.508879	0.0360689
Tnpo1	0.857441	-0.221891	0.508879	0.0360772
Pcdhga12	0.886377	-0.174008	0.508879	0.0361016
Eogt	0.874699	-0.193141	0.509578	0.0362085
Cpeb4	0.914054	-0.129648	0.509578	0.0362767
Ppfia3	0.894309	-0.161155	0.509578	0.0362838
Derl1	0.942264	-0.0857966	0.509578	0.036299
Spr	1.16011	0.214262	0.509578	0.0363797
Tiprl	1.09391	0.12949	0.509578	0.0363977
Spp1	1.16686	0.222632	0.509578	0.0364048
Wee1	1.1978	0.260387	0.509578	0.0364187
Shmt2	0.845095	-0.242814	0.509578	0.0364484
Bnc1	2.11107	1.07797	0.509578	0.0364503
Arxes2	1.11298	0.154426	0.509578	0.0364677
Plec	0.859223	-0.218895	0.509578	0.0364894
Stk19	0.84857	-0.236894	0.509578	0.0365292
Cnn3	0.86526	-0.208795	0.509578	0.0365699
Cavin2	1.3312	0.412728	0.509578	0.0365732
Ccdc126	1.12916	0.175247	0.509727	0.0366121
Celf5	0.862423	-0.213532	0.510005	0.0366602
Cadps2	0.834189	-0.261554	0.510527	0.036726
Mxi1	1.08298	0.115013	0.510877	0.0368293
Mxra7	0.92381	-0.114332	0.510877	0.036872
Rab3gap1	1.06892	0.0961511	0.510877	0.0368752
Ssx2ip	0.94587	-0.0802861	0.510877	0.0369471
Pck2	0.807886	-0.307777	0.510877	0.037014
Myh9	0.85995	-0.217675	0.510877	0.0370593
Neurod1	0.878593	-0.186733	0.510877	0.03707
Slc26a8	1.19435	0.256231	0.510877	0.0370745
Nudt6	0.688562	-0.538342	0.510877	0.0370965
Csnk1g3	0.906309	-0.141925	0.510877	0.037103
Zfp385c	0.903568	-0.146295	0.510877	0.0371373
Wdr11	1.09507	0.131024	0.510877	0.0371989
Slx1b	0.93983	-0.0895289	0.510877	0.0372207
Plagl2	0.925943	-0.111004	0.510877	0.0372644
Pde1c	1.09129	0.126039	0.510877	0.0372695
Cep41	1.13196	0.178818	0.510877	0.0372764
Ehbp1l1	0.832328	-0.264776	0.510877	0.0372991
Pkp2	0.804238	-0.314305	0.510877	0.0373338
Cdk17	0.823974	-0.279329	0.510877	0.0373373
Ppm1k	0.901214	-0.150059	0.510877	0.0373557
Cnnm4	0.780001	-0.358452	0.510877	0.0373822
Ttc16	0.680301	-0.555754	0.510877	0.0374068
Spata13	0.853581	-0.228401	0.510877	0.0374298
Zfp516	0.778265	-0.361666	0.510877	0.0374669
Prpf39	0.905635	-0.142999	0.510877	0.0374845
Prtg	0.629767	-0.667111	0.51094	0.0375172
Dlst	1.05363	0.0753663	0.511148	0.0375904
1700001J03Rik	0.776668	-0.364629	0.511148	0.0376082
Shisa7	0.885401	-0.175598	0.511148	0.0376178
Spsb1	0.626973	-0.673526	0.511148	0.0376506
Sun2	0.894376	-0.161047	0.511148	0.0376758
Use1	1.10289	0.141286	0.511148	0.0377022
Steap4	0.422198	-1.24401	0.511148	0.0377628
LOC115488029	0.5784	-0.789861	0.511148	0.0377672
Tulp1	1.13194	0.178793	0.511148	0.0378106
Pfdn5	1.09986	0.137322	0.511148	0.0378341
Nol12	1.12152	0.165454	0.511148	0.0378429
Mid2	0.900207	-0.151671	0.51172	0.0379136
Phf11c	0.65659	-0.606936	0.511809	0.0379484
Slc12a6	0.939295	-0.0903494	0.511863	0.0379827
Rmdn2	1.19691	0.259312	0.511863	0.0381661
Gna12	0.892814	-0.163568	0.511863	0.0381693
Pabpc4	1.091	0.125653	0.511863	0.0381756
Cyp1b1	0.77558	-0.366653	0.511863	0.0381854
Trim25	0.844629	-0.243609	0.511863	0.0382022
Wdr18	1.09153	0.126347	0.511863	0.0382331
Iffo1	0.930945	-0.103231	0.511863	0.0382675
Tent5a	1.24272	0.313505	0.511863	0.0382825
Fuca2	1.10444	0.143321	0.511863	0.0382886
Prdx5	1.08398	0.116337	0.511863	0.038319
Adam11	0.878002	-0.187703	0.511863	0.0383612
Slc50a1	0.837756	-0.255397	0.511863	0.0383895
Peg3	0.920256	-0.119893	0.511863	0.0383898
Gria1	0.869701	-0.201408	0.511863	0.0384089
Tarbp2	1.11683	0.159406	0.511863	0.0384592
Mettl25	1.12463	0.169453	0.511863	0.038472
Ttc21a	1.16991	0.226392	0.511863	0.0384777
Gigyf2	1.05139	0.0722956	0.511863	0.0385344
Ngfr	0.816803	-0.291939	0.511863	0.0385919
Clic4	0.662473	-0.594066	0.511863	0.0386083
Fnip2	1.0953	0.131323	0.511863	0.0386478
Itprid2	0.908889	-0.137824	0.511863	0.0386503
Heph	1.39969	0.485108	0.511863	0.0386589
Camk2a	0.897666	-0.155749	0.512371	0.0387256
Tyr	2.40996	1.26901	0.513776	0.0388601
Gm3667	0.64924	-0.623177	0.514251	0.0389244
Sat1	0.742159	-0.430199	0.514506	0.0390056
Dmrtc1a	1.55455	0.6365	0.514506	0.0390344
Dock8	1.20687	0.271275	0.514506	0.0390616
Trip12	0.927229	-0.109003	0.514506	0.0391467
Magt1	0.878885	-0.186254	0.514506	0.0391478
Ints5	0.90502	-0.143979	0.514506	0.0392093
Fam53b	1.08714	0.120532	0.514506	0.0392106
Atrnl1	0.933721	-0.0989372	0.514506	0.0392303
Pou6f1	0.935012	-0.0969436	0.514506	0.0392861
Nip7	1.10246	0.140728	0.514506	0.0392925
Tsg101	1.10178	0.139837	0.514506	0.0393239
Scand1	1.11971	0.163131	0.514506	0.0393584
Wnt16	2.87615	1.52414	0.514506	0.0393629
Tbl2	0.898825	-0.153889	0.514506	0.0393693
Tle3	0.873295	-0.195459	0.514506	0.0393698
Snx25	0.926364	-0.110348	0.515288	0.0395412
Adamts5	0.832063	-0.265235	0.515288	0.0396466
Wdr33	0.946147	-0.0798637	0.515288	0.0396773
Fam136a	1.11686	0.159452	0.515288	0.0397115
Mars1	0.869772	-0.20129	0.515288	0.039726
Glis3	0.716187	-0.481591	0.515288	0.0397358
Ulk3	0.886428	-0.173924	0.515288	0.0397688
Hars	1.07812	0.108516	0.515288	0.0397946
Ly6h	0.901844	-0.149051	0.515288	0.0398197
Gtf2ird2	1.12113	0.16496	0.515288	0.0398229
Tmem141	1.17715	0.235303	0.515288	0.0398636
Net1	0.835668	-0.258999	0.515288	0.0398718
Acvr2b	0.794455	-0.331962	0.515288	0.0399002
Oxa1l	1.06008	0.084177	0.515288	0.0399029
Plxnc1	1.09656	0.13298	0.515288	0.0399393
Bgn	1.46524	0.551139	0.515288	0.039953
Ucp2	1.58727	0.666545	0.515288	0.039961
Rtf2	1.06874	0.0959075	0.515288	0.0399614
Gm2a	1.13654	0.184654	0.515288	0.0399742
Ndufb10	1.09742	0.134121	0.515288	0.040038
Ubap2l	0.913001	-0.131311	0.515288	0.0400407
Serbp1	1.05591	0.0784851	0.515288	0.0400555
Kdm5b	0.927674	-0.108311	0.515314	0.0400994
Relb	0.64063	-0.642436	0.515314	0.0401144
Rps2	1.07754	0.107742	0.515339	0.0401448
Napg	1.06463	0.0903488	0.515439	0.0401811
Pkd1	0.872974	-0.19599	0.515623	0.0402239
Slc2a4	1.46272	0.548654	0.515713	0.040274
Lsm14a	0.897655	-0.155767	0.515713	0.0403695
Tyrp1	2.99054	1.5804	0.515713	0.0405038
Atp5a1	1.0686	0.0957213	0.515713	0.0405064
Ahcyl1	0.956687	-0.0638817	0.515713	0.0405344
Dlc1	0.889646	-0.168697	0.515713	0.0405524
Mcee	1.1733	0.230574	0.515713	0.0406293
Slc17a7	1.13377	0.181129	0.515713	0.0406521
Reep4	0.806634	-0.310014	0.515713	0.0406581
Pcdhgb2	0.905876	-0.142615	0.515713	0.0406735
Palld	0.84167	-0.248674	0.515713	0.0406788
Tbc1d14	0.921574	-0.117829	0.515713	0.0407189
Hirip3	1.08035	0.111497	0.515713	0.0407536
Zmat3	0.895357	-0.159465	0.515713	0.0407628
R3hcc1l	0.735592	-0.443022	0.515713	0.0407692
Ssh3	0.842593	-0.247093	0.515713	0.0407725
Il6ra	0.472039	-1.08302	0.515713	0.0407978
Abhd12	1.06833	0.0953605	0.515713	0.040803
Mrc2	1.67759	0.746389	0.515713	0.0408335
Trp53inp1	0.892824	-0.163553	0.515713	0.0408376
Tpgs1	1.13569	0.183563	0.515713	0.0408573
Ccl12	0.480356	-1.05782	0.515776	0.0409398
Gpc1	0.901734	-0.149226	0.515776	0.0409477
Tubb4b	0.921465	-0.117999	0.515799	0.0409924
Smim13	0.947877	-0.0772289	0.515799	0.0410065
Uqcrh	1.12923	0.175335	0.51587	0.0410406
Gsta4	1.21335	0.278991	0.516138	0.0410904
Pon1	0.558221	-0.841092	0.516254	0.0411282
Fmo2	1.77729	0.829682	0.517254	0.0412364
Zmynd8	0.915711	-0.127035	0.517284	0.0412673
Unc119	1.14193	0.19148	0.517471	0.0413108
Amigo2	0.87057	-0.199968	0.51762	0.0413513
Casc3	0.918917	-0.121994	0.518237	0.0414607
Micu1	1.06374	0.089142	0.518237	0.041479
Ctnna1	0.906265	-0.141995	0.518237	0.0414896
Timp1	0.373071	-1.42248	0.518237	0.0415248
Clpp	1.08079	0.112085	0.518237	0.0416026
Dnajb1	0.895683	-0.158941	0.518237	0.0416957
Micall2	0.771272	-0.374688	0.518237	0.0417596
Acaa1a	0.942922	-0.0847893	0.518237	0.0417702
Cetn3	1.0989	0.136054	0.518237	0.0417846
Sirt4	0.890716	-0.166962	0.518237	0.041789
Nap1l1	0.927019	-0.109329	0.518237	0.0417992
Pank2	0.921205	-0.118406	0.518237	0.0418477
Pikfyve	0.930504	-0.103915	0.518237	0.0418788
Mrps16	1.15337	0.205851	0.518237	0.0418952
Slc4a8	0.924888	-0.112649	0.518237	0.0419055
Tnrc6a	0.94599	-0.0801025	0.518237	0.0419425
Polr2c	1.10123	0.139111	0.518237	0.0419435
Plekha6	0.922063	-0.117062	0.518237	0.0419841
Gm33887	1.08845	0.122275	0.518237	0.0420021
Nfat5	0.916428	-0.125907	0.518237	0.0420228
S100a6	0.51821	-0.948392	0.518237	0.04203
Ran	1.06593	0.0921154	0.518527	0.0420822
Peg10	0.758374	-0.399019	0.518593	0.0421162
Slc13a5	1.27369	0.349017	0.518924	0.0421737
Ank2	0.882487	-0.180354	0.518924	0.0422058
Pafah1b1	0.940577	-0.0883815	0.518924	0.042229
Qrsl1	1.17913	0.237723	0.519496	0.0423042
Syt11	0.89169	-0.165387	0.519519	0.0423348
Camta2	0.930148	-0.104468	0.520303	0.0424327
Pcdhga2	0.873841	-0.194556	0.520303	0.0424577
9530057J20Rik	0.847583	-0.238574	0.520303	0.0425179
Stk17b	1.17126	0.22806	0.520303	0.0425715
Thbd	1.39849	0.483872	0.520303	0.0426097
Plekhd1	0.919056	-0.121776	0.520303	0.0426623
Ogt	0.939632	-0.0898323	0.520303	0.0427057
Col7a1	0.783366	-0.352241	0.520303	0.0427368
Atraid	1.11137	0.152344	0.520303	0.0427514
Ccdc150	0.703242	-0.507906	0.520303	0.0428115
Taf9	1.08448	0.116998	0.520303	0.0428767
Hmgcr	0.928874	-0.106445	0.520303	0.0429152
Sag	1.27159	0.346638	0.520303	0.0429153
Adam9	0.92661	-0.109965	0.520303	0.0429908
Get3	1.08643	0.119597	0.520303	0.042996
Il16	1.84927	0.886957	0.520303	0.0430187
Mycbp2	0.943652	-0.0836727	0.520303	0.0430686
Rps6kb2	0.92767	-0.108316	0.520303	0.0431077
Tmem60	1.09568	0.131832	0.520303	0.0431227
Sox9	0.75193	-0.411331	0.520303	0.0431266
Stard5	0.796935	-0.327466	0.520303	0.0432246
Antxr2	0.671189	-0.575208	0.520303	0.0432352
Tmem17	1.24343	0.314326	0.520303	0.0432402
Myo10	0.677193	-0.562361	0.520303	0.0432722
Lats1	0.936441	-0.0947396	0.520303	0.0433045
Rbm15	0.897606	-0.155846	0.520303	0.043316
Ints4	1.0749	0.104197	0.520303	0.0433206
Nolc1	1.06962	0.0971043	0.520303	0.0433215
Usf2	1.04719	0.0665281	0.520303	0.0433394
Mrpl10	1.08065	0.111904	0.520303	0.0433708
Tle4	0.913368	-0.130732	0.520303	0.0433832
Lysmd2	1.13343	0.18069	0.520303	0.0434577
Timm13	1.09475	0.130597	0.520303	0.0434872
Angptl2	1.94347	0.958635	0.520303	0.043597
Naa35	0.844726	-0.243445	0.520303	0.0436322
Fut11	0.884857	-0.176484	0.520303	0.0436572
Naxe	1.11941	0.162744	0.520303	0.0436995
Jak3	0.495314	-1.01359	0.520303	0.0437417
Lmtk3	0.900311	-0.151505	0.520303	0.0437833
Bcap31	1.10544	0.144617	0.520303	0.0438265
Irgq	0.932032	-0.101548	0.520303	0.0438322
Dcaf6	0.933027	-0.100009	0.520303	0.0438394
Hspb7	5.82875	2.54319	0.520303	0.0438461
Npc1l1	0.745836	-0.423069	0.520303	0.0438543
Arrdc1	0.873145	-0.195707	0.520303	0.0438642
Fbln5	1.54894	0.631281	0.520303	0.0438826
Cacna1g	0.873088	-0.195801	0.520303	0.0438862
Ahsa2	0.882797	-0.179847	0.520303	0.0439192
BC005537	0.95357	-0.06859	0.520303	0.0439706
Pon3	1.57301	0.653524	0.520303	0.0439785
Ndufaf2	1.18962	0.250501	0.520303	0.04401
Myt1l	0.898969	-0.153657	0.520303	0.0440875
Foxo3	0.915344	-0.127613	0.520303	0.0440928
H2bc21	1.1391	0.187893	0.520303	0.0440981
Tyw3	1.16082	0.215143	0.520303	0.0441747
Atg9a	0.93533	-0.0964522	0.520303	0.0442451
Elf1	0.851412	-0.232071	0.520303	0.0443016
Dync2li1	1.16955	0.225951	0.520303	0.0443149
Smurf1	0.911176	-0.134198	0.520303	0.0443227
Gm3383	1.35377	0.436977	0.520303	0.0443314
Tab3	0.930895	-0.103309	0.520303	0.0443714
Mfsd2b	0.852639	-0.229993	0.520303	0.0443883
Dmap1	1.15304	0.205438	0.520303	0.0444144
Plac9a	1.25278	0.325132	0.520303	0.0444381
Vash1	0.925395	-0.111859	0.520303	0.0444634
Gabra2	0.8155	-0.294244	0.520303	0.0444718
Tex14	0.702992	-0.50842	0.520303	0.0444859
Mrps14	1.11382	0.155516	0.520303	0.0444977
Hexb	1.12422	0.16893	0.520303	0.0445787
Bloc1s1	1.19321	0.254845	0.520303	0.0445975
Mrpl48	1.13277	0.179854	0.520303	0.0446529
Fbxl5	0.942432	-0.0855397	0.520303	0.0446735
Ccdc120	0.877582	-0.188394	0.520303	0.0447249
Fbrs	0.905077	-0.143887	0.520303	0.0447603
Ndufb2	1.14778	0.198852	0.520303	0.0447626
Vasp	0.825233	-0.277126	0.520303	0.0447802
Ankrd50	0.929151	-0.106015	0.520303	0.0447868
Kif16b	1.0997	0.13711	0.520303	0.0448193
Nagk	1.11893	0.162126	0.520303	0.044832
Bik	0.384825	-1.37773	0.520303	0.0448538
Msantd1	0.893134	-0.163051	0.520303	0.0448735
Rab7b	0.720097	-0.473738	0.520303	0.0448785
Nsun4	0.853085	-0.229239	0.520303	0.0448898
Dpysl2	0.886693	-0.173494	0.520303	0.0449168
Rab9b	0.810484	-0.303145	0.520303	0.0449419
Rtn4rl2	0.908173	-0.138961	0.520303	0.0449584
Nxt2	1.10645	0.145932	0.520303	0.0449764
Nfil3	0.836751	-0.25713	0.520303	0.0449839
Plcb3	0.870456	-0.200157	0.522463	0.0451996
Pcyox1l	0.895464	-0.159293	0.522609	0.0452411
Rab12	0.892452	-0.164154	0.522769	0.0453192
Dnajc8	1.07381	0.102735	0.522769	0.0453283
Tmem243	0.878262	-0.187276	0.522769	0.0453414
Cald1	0.848491	-0.237028	0.523493	0.0454661
Serpinb1b	1.48761	0.572996	0.523493	0.0454768
Glce	0.854019	-0.22766	0.523493	0.045491
Gpnmb	2.55115	1.35115	0.523935	0.0455583
Icmt	0.933026	-0.100011	0.524735	0.0456629
Rd3l	1.1077	0.147566	0.524735	0.0456874
Rassf5	0.881927	-0.181269	0.524735	0.0457148
Evi2b	2.72266	1.44502	0.524809	0.0457502
Pigp	1.14035	0.189471	0.524858	0.0458279
Dock7	0.915768	-0.126946	0.524858	0.0458667
Slc25a3	1.08389	0.116215	0.524858	0.0458827
Mdc1	0.908591	-0.138297	0.524858	0.0459339
Zfp811	0.839155	-0.252991	0.524858	0.0459519
Uqcrc1	1.09269	0.127885	0.524858	0.0459542
Commd9	1.10956	0.149987	0.524858	0.0459573
Gadd45g	0.755322	-0.404837	0.52588	0.046144
Ttc33	1.08371	0.115983	0.52588	0.0461575
Tubb6	0.412743	-1.27668	0.52588	0.0461842
BC049762	3.5886	1.84342	0.52588	0.0462158
Ajuba	0.830805	-0.267418	0.52588	0.0462262
Gkn3	2.10091	1.07101	0.52588	0.0462667
Capzb	1.05237	0.0736407	0.52588	0.0462913
Slc25a41	0.570009	-0.810943	0.52588	0.0462942
Ttr	0.592392	-0.755376	0.52588	0.0463415
Egfl7	1.16751	0.223436	0.52588	0.0464137
Chd7	0.919488	-0.121097	0.52588	0.0464493
Gramd4	0.853599	-0.228369	0.52588	0.0464753
Fam167b	3.77835	1.91776	0.52588	0.0465118
Nmnat1	1.20383	0.26763	0.52588	0.0465445
Map3k14	0.865524	-0.208354	0.52588	0.0465677
Rsl1d1	1.09472	0.130557	0.52588	0.0465685
Fam78b	0.877353	-0.188771	0.52588	0.0465895
Kcnj14	1.17391	0.23132	0.52588	0.0466121
Znfx1	0.91791	-0.123576	0.52588	0.046641
Slc47a1	0.619485	-0.690858	0.52588	0.0467156
Erbb2	0.833362	-0.262985	0.52588	0.0467635
Map3k12	0.915575	-0.12725	0.52588	0.0468067
Bex4	1.15447	0.207231	0.52588	0.0468302
Poglut3	1.27339	0.348669	0.52588	0.0468437
Tmbim1	0.688642	-0.538173	0.52588	0.0468631
Tead1	0.844998	-0.242981	0.52588	0.0468794
Ncoa6	0.925718	-0.111356	0.52588	0.0469216
Mthfsd	1.08887	0.122838	0.52588	0.0469388
Txnip	1.22235	0.289658	0.52588	0.0469467
Pofut2	1.06424	0.0898184	0.52588	0.0469523
Phc2	0.947883	-0.0772197	0.52588	0.046954
Mad2l1	1.1875	0.247927	0.52588	0.0469758
Myh4	64.6018	6.0135	0.526875	0.0471207
Obscn	0.757027	-0.401583	0.526875	0.0471546
Pfdn6	1.09356	0.129026	0.526875	0.0471785
Etv5	0.830283	-0.268325	0.526875	0.0471811
Vps37a	0.876832	-0.189627	0.527337	0.0473365
Abtb2	0.770742	-0.375679	0.527337	0.0473817
Psmc1	1.07419	0.103252	0.527337	0.04739
Txn2	1.10484	0.143834	0.527337	0.0473954
Atat1	0.902284	-0.148347	0.527337	0.0474351
Tmem234	1.07849	0.109007	0.527337	0.0474483
Specc1	0.878693	-0.186569	0.527337	0.0474697
Car11	0.885421	-0.175565	0.527337	0.0474751
Adgrl4	0.788926	-0.342037	0.527337	0.0474845
Zfp598	0.926884	-0.109539	0.52788	0.0476012
Lancl1	1.07521	0.104619	0.52788	0.0476338
Chac1	0.49899	-1.00292	0.52788	0.0476377
Mapk11	0.870869	-0.199472	0.52788	0.04765
Hmgn5	1.16871	0.224915	0.527901	0.047681
Bbc3	0.731968	-0.450147	0.529824	0.0478997
Esyt1	0.849693	-0.234987	0.529824	0.0479653
Aatk	0.915664	-0.127109	0.529824	0.0479738
Srgap3	0.907924	-0.139357	0.529824	0.0479747
Nle1	1.14357	0.19354	0.529824	0.0480009
Gas7	1.08604	0.119073	0.531483	0.0481806
Pgm1	1.06734	0.0940174	0.532048	0.0482791
Glul	1.58852	0.667685	0.532048	0.0482905
Tmem18	1.07055	0.0983472	0.532095	0.0483242
Gpr146	0.839033	-0.253201	0.532148	0.0484506
N4bp2l2	0.939182	-0.0905236	0.532148	0.0484759
Sla2	0.587368	-0.767663	0.532148	0.0485747
Fryl	0.948011	-0.077024	0.532148	0.0485859
Ccser2	0.9312	-0.102837	0.532148	0.0485935
Dip2c	0.939019	-0.090773	0.532148	0.0486065
Lhx4	0.929785	-0.10503	0.532148	0.0486229
Gm14322	1.1593	0.213248	0.532148	0.0486241
Siah1b	1.25302	0.325407	0.532148	0.0486306
Mlxip	0.883176	-0.179227	0.532287	0.0487411
Il20ra	1.48241	0.567946	0.532287	0.0487606
Nkd1	0.747571	-0.419717	0.532287	0.0487802
Bub1b	1.20983	0.2748	0.532287	0.0487825
Car2	1.11686	0.159452	0.533473	0.0489208
Abhd18	0.898132	-0.155001	0.533473	0.04895
Stc2	0.560684	-0.834741	0.533669	0.0489998
Polg2	1.16127	0.215706	0.533669	0.0490393
Agap1	0.928284	-0.107362	0.533669	0.0490565
Myot	62.5593	5.96715	0.533965	0.0491131
Plxna2	0.8879	-0.171531	0.534692	0.0492095
Pyurf	1.11624	0.158652	0.535493	0.0493127
Rbm18	0.885692	-0.175124	0.535678	0.0494527
Setd1a	0.926346	-0.110377	0.535678	0.04946
Gnb2	0.908758	-0.138032	0.535678	0.0494797
Ap1b1	0.930627	-0.103725	0.535678	0.0494804
Cdin1	1.16268	0.217448	0.535678	0.0494858
Nfkbiz	0.796342	-0.328541	0.535678	0.0495127
Jun	0.751457	-0.412238	0.535678	0.0495863
Rdh12	1.10813	0.148131	0.535678	0.0496201
Slc6a2	0.515923	-0.954773	0.535678	0.049621
Tmem35b	1.26605	0.34033	0.535678	0.049664
Traf2	0.913971	-0.12978	0.535678	0.0496801
Peli2	0.907534	-0.139976	0.535678	0.0496847
Fbxo22	1.06115	0.0856294	0.535702	0.0497361
Ccdc85c	0.875761	-0.191391	0.535702	0.049749
Endou	0.662367	-0.594298	0.535702	0.0497944
Psmb4	1.08758	0.121122	0.535702	0.0498053
Usf3	0.93699	-0.0938939	0.536638	0.0499486
Sirt3	1.0811	0.112501	0.536638	0.0499651
Arap2	0.854939	-0.226107	0.536638	0.0499812
Tmem204	1.256	0.328834	0.537342	0.05011
Asb5	1.96485	0.97442	0.537342	0.0501347
Prkd3	0.930252	-0.104307	0.537342	0.0501357
Ap5b1	0.85834	-0.220378	0.537697	0.0502077
Hnrnph1	0.944278	-0.0827165	0.537697	0.0502343
Trim46	0.870975	-0.199297	0.537697	0.0502579
Me1	1.09016	0.124533	0.538103	0.0503891
2700081O15Rik	0.906065	-0.142314	0.538103	0.0503914
Akap12	0.736865	-0.440528	0.538103	0.0504289
Nup133	1.0958	0.131982	0.538103	0.0504309
Creb5	0.535778	-0.900292	0.538103	0.0504465
Traf3ip3	1.24229	0.313	0.538103	0.050514
Tgfb2	0.755661	-0.404189	0.538103	0.0505272
Phf23	0.897463	-0.156075	0.538103	0.0505335
Mrps15	1.15414	0.206814	0.538867	0.050635
Nucb2	1.14278	0.192546	0.538927	0.0506899
Dcc	1.09824	0.135194	0.538927	0.0507011
Gmip	0.823332	-0.280453	0.538927	0.0507439
Pm20d1	1.53199	0.615405	0.538927	0.0507932
Vps13c	0.913366	-0.130736	0.538927	0.0507981
Hmgb3	1.19734	0.259829	0.538927	0.0508191
Ddit4l	1.24462	0.315705	0.539073	0.0508904
Cthrc1	1.31214	0.39192	0.539073	0.0508963
Trim8	0.877309	-0.188843	0.539073	0.0509222
Psmc5	1.0735	0.102323	0.539296	0.050973
Gpx4	1.09694	0.133488	0.540125	0.0511414
Ctdsp2	0.932785	-0.100383	0.540125	0.0512208
Wdr75	1.07085	0.0987614	0.540125	0.0512439
Zfp119a	1.15254	0.204817	0.540125	0.0512755
Nyap2	0.910104	-0.135897	0.540125	0.0513023
Rprd2	0.935718	-0.0958538	0.540125	0.0513969
Ninj1	0.848688	-0.236694	0.540125	0.0514057
Gsc2	1.55133	0.633506	0.540125	0.0514114
Pf4	3.1183	1.64076	0.540125	0.0514373
Rims2	1.07468	0.103904	0.540125	0.0515286
Pcgf2	0.857872	-0.221166	0.540125	0.05153
Elfn2	0.923288	-0.115147	0.540125	0.0515311
Cebpz	1.08611	0.119168	0.540125	0.0515606
Bicdl1	1.07983	0.110807	0.540125	0.0516064
Ptpn1	0.841014	-0.249798	0.540125	0.0516087
Hcn4	0.902386	-0.148183	0.540125	0.0516376
Ndrg3	1.07515	0.10454	0.540125	0.0516384
S1pr3	0.832468	-0.264533	0.540125	0.051696
Dnajb5	0.918054	-0.123349	0.540125	0.051728
Atp5j	1.10909	0.149381	0.540125	0.0517671
Slc16a11	0.837289	-0.256202	0.540125	0.0517889
Srrm3	0.89965	-0.152564	0.540125	0.0518791
1810013L24Rik	0.910672	-0.134996	0.540125	0.0518829
Cenpv	1.17434	0.231855	0.540125	0.0518858
Cysltr1	2.51811	1.33234	0.540125	0.0519489
Mboat1	0.863313	-0.212044	0.540125	0.0519554
Ripk1	0.795368	-0.330305	0.540125	0.0519683
Madd	0.930312	-0.104213	0.540125	0.0520043
Lmnb2	0.928277	-0.107372	0.540125	0.0520056
Als2	0.912399	-0.132263	0.541421	0.0521603
Rap2a	0.923483	-0.114843	0.541853	0.0522625
Podxl	0.90209	-0.148657	0.541853	0.0522835
Arhgef6	1.16033	0.214533	0.541853	0.0522933
Coro6	0.799797	-0.322294	0.541853	0.0523216
Nol8	1.10939	0.149773	0.5426	0.0524512
Pcdhb3	0.841469	-0.249018	0.5426	0.0524788
Prrc2b	0.914253	-0.129334	0.5426	0.0524963
Lrig2	0.938319	-0.0918495	0.5426	0.0525135
Rassf1	0.873576	-0.194995	0.54362	0.0526796
Rrbp1	0.900525	-0.151162	0.54362	0.0526921
Clptm1l	1.06939	0.0967908	0.54362	0.052727
Sde2	0.922582	-0.116251	0.54362	0.0527642
Zfp131	0.912574	-0.131986	0.54362	0.0527787
Kctd7	0.922568	-0.116274	0.54362	0.0528284
Wdr13	1.07917	0.109921	0.54362	0.0528425
Gatb	1.13479	0.182427	0.54362	0.0529147
Sh3pxd2b	0.86244	-0.213504	0.54362	0.0529273
Zc3h7a	0.917164	-0.124749	0.54362	0.0529445
Crebrf	0.912151	-0.132655	0.54362	0.0530001
Grm6	0.917271	-0.12458	0.54362	0.0530144
Plce1	0.842092	-0.24795	0.54362	0.0530192
Ttc30b	1.11109	0.151974	0.54362	0.0530454
Atf7ip	0.931871	-0.101797	0.54362	0.0530625
Kmt2b	0.921336	-0.1182	0.543694	0.0531185
Cnp	0.870052	-0.200827	0.543694	0.0531884
Htr2b	0.673425	-0.57041	0.543694	0.0532092
Mageh1	1.12973	0.175978	0.543694	0.0533001
Cpz	2.39698	1.26122	0.543694	0.0533325
Ccno	0.591362	-0.757885	0.543694	0.0533352
Acaa2	1.18458	0.244371	0.543694	0.0533638
Chchd4	1.13147	0.178201	0.543694	0.0533725
Smad3	0.886928	-0.173112	0.543694	0.0533782
Kif14	0.699001	-0.516633	0.543694	0.0534459
Mettl23	1.12588	0.171055	0.543694	0.0534473
Sap25	0.854203	-0.227349	0.543694	0.0534599
Otud7b	0.920367	-0.119719	0.543981	0.0535181
Rps6ka3	0.907509	-0.140017	0.544005	0.0535505
Hikeshi	1.09884	0.135983	0.544686	0.0536694
Manbal	1.09281	0.128037	0.544686	0.0536778
Ascl4	0.571097	-0.808193	0.544883	0.0538037
Kcnn4	3.47817	1.79833	0.544883	0.0538078
Scube1	0.450702	-1.14975	0.544883	0.053811
Rras	0.692605	-0.529896	0.544883	0.0538312
Kcnj6	0.910089	-0.13592	0.544883	0.0538619
Rffl	0.932683	-0.100541	0.544883	0.0538923
Whrn	0.926199	-0.110606	0.544883	0.0539078
Tnpo2	0.937691	-0.0928148	0.545126	0.0539619
B3gnt2	0.880851	-0.18303	0.545186	0.0539979
Ripk2	0.857013	-0.22261	0.545514	0.0540992
Sez6l	0.904183	-0.145313	0.545514	0.054108
Pitx2	2.65989	1.41137	0.545514	0.0541208
Edn2	0.485026	-1.04387	0.545564	0.0541558
Ankrd46	1.05206	0.0732106	0.546293	0.0542583
Des	2.62304	1.39124	0.54655	0.054363
Gsx1	2.47351	1.30656	0.54655	0.0543646
Nudt19	1.12489	0.169789	0.54655	0.0543744
Avl9	0.936245	-0.0950413	0.548	0.0545489
H3c15	56.7239	5.82588	0.5498	0.0547817
Spem1	0.697095	-0.520572	0.5498	0.0547888
Kcnd3	0.90833	-0.138711	0.550088	0.0549017
Ndufs2	1.07938	0.110199	0.550088	0.054927
Unc50	1.10116	0.139027	0.550088	0.0549335
Rpp30	1.13566	0.183535	0.550088	0.0549389
Rnf207	0.771721	-0.373848	0.550101	0.0549946
Nbdy	1.1174	0.160152	0.550101	0.0550152
Ndufc2	1.10142	0.13936	0.550101	0.0550781
Patl1	0.917548	-0.124144	0.550101	0.0550788
Atxn7l1	0.917466	-0.124273	0.550101	0.0550921
Pycr1	0.539406	-0.890558	0.550305	0.0551612
Pcolce2	0.752156	-0.410897	0.550338	0.0552646
Apip	1.15299	0.20538	0.550338	0.0552962
Gal3st4	0.63582	-0.653309	0.550338	0.0552992
Fam104a	0.938583	-0.0914433	0.550338	0.0553007
Gm42372	0.885023	-0.176213	0.550338	0.0553743
Slmap	1.09494	0.130853	0.550338	0.0553874
Zfp329	0.919039	-0.121802	0.550338	0.0554276
Tcea3	1.43302	0.519055	0.550338	0.0554766
Selenom	1.09197	0.126937	0.550338	0.0555042
Ets2	0.813996	-0.296907	0.550338	0.0555051
Pnrc1	0.938111	-0.0921697	0.550338	0.0555145
Gpld1	1.13727	0.185571	0.550338	0.0555538
Dvl3	0.892533	-0.164023	0.550338	0.0555716
Mapkapk2	0.921028	-0.118683	0.55098	0.0556736
Glo1	0.9068	-0.141144	0.55098	0.0556973
Map2k5	1.08665	0.119883	0.551025	0.0557322
Arid5b	0.83878	-0.253636	0.551661	0.055827
D8Ertd738e	1.0978	0.134611	0.551933	0.0559154
Ikbip	0.86524	-0.208828	0.551933	0.0559159
Mybphl	2.79998	1.48542	0.551933	0.0559459
Neurl1a	0.907911	-0.139377	0.552289	0.0560446
Zfp369	0.915746	-0.126981	0.552289	0.0560481
Mlf1	0.735957	-0.442306	0.552289	0.0560843
Ccr5	0.5968	-0.744681	0.552289	0.056104
Ccl4	0.37171	-1.42775	0.552307	0.0561364
Dll1	1.18536	0.24532	0.552789	0.0562435
Fdx1	1.1362	0.184212	0.552789	0.0562594
Ppp1r15a	0.735967	-0.442288	0.552789	0.0562843
Borcs7	1.17585	0.233702	0.552789	0.0563074
Carmil3	0.868992	-0.202586	0.553702	0.056431
Rfc1	1.06542	0.0914232	0.554335	0.0565363
Ramac	1.08908	0.123106	0.554335	0.0566225
Rhbdf1	0.824688	-0.278079	0.554335	0.0566242
Myoz1	11.4102	3.51225	0.554335	0.056637
Fgr	0.444646	-1.16927	0.554335	0.0566485
Ipo5	0.759512	-0.396855	0.55442	0.0566878
Chrna2	0.874196	-0.193971	0.555615	0.0568406
Trim24	0.928613	-0.106851	0.556155	0.0569266
Gpd1	0.748849	-0.417254	0.557117	0.0570746
Nap1l4	1.07548	0.104976	0.557117	0.0570866
Mrpl30	1.10658	0.146114	0.557558	0.0571625
Dqx1	0.824339	-0.27869	0.558177	0.0572717
Eif3h	1.07869	0.109282	0.558177	0.0572876
Map1b	0.877975	-0.187748	0.558215	0.057388
Slc39a14	0.911391	-0.133858	0.558215	0.0574046
Kbtbd11	1.08334	0.115489	0.558215	0.0574675
Spata1	1.15008	0.20174	0.558215	0.0574938
Dbp	1.06988	0.0974545	0.558215	0.0575506
Arnt	0.908686	-0.138147	0.558215	0.057551
Gfra1	1.07815	0.108562	0.558215	0.0575804
Adamtsl2	0.846046	-0.241192	0.558215	0.0576128
Ntan1	1.10083	0.138592	0.558215	0.0577096
Gpc6	1.12485	0.169738	0.558215	0.0577146
Jmjd6	0.930709	-0.103598	0.558215	0.0577148
Trmt1	1.07902	0.109726	0.558215	0.0577303
Rab19	2.00542	1.00391	0.558215	0.0577531
Atp5j2	1.11628	0.158701	0.558215	0.0577846
Nrn1l	1.1794	0.238049	0.558215	0.0577884
Senp3	0.94133	-0.0872274	0.558215	0.0577978
Fkbp2	1.08267	0.114597	0.558215	0.0578155
Sdr42e1	1.15768	0.211238	0.558463	0.0578753
Sem1	1.14318	0.193047	0.558463	0.0579172
Cox17	1.15181	0.203906	0.558463	0.0579579
Dnal4	1.0884	0.122214	0.558463	0.0580132
Lztr1	0.92582	-0.111196	0.558463	0.0580349
Gng11	1.2788	0.354796	0.558463	0.0580421
Arhgap17	0.887221	-0.172634	0.558463	0.0581561
Acrbp	0.876111	-0.190814	0.558463	0.0581584
Hspb1	0.797297	-0.32681	0.558463	0.0581611
Cd151	0.847357	-0.238959	0.558463	0.0581875
Nprl2	0.900705	-0.150874	0.558463	0.0582031
Sfr1	0.931912	-0.101735	0.558463	0.0582357
Samd4b	0.915963	-0.126639	0.558463	0.0582686
Arxes1	1.12183	0.16585	0.558463	0.0583191
Stk3	1.10614	0.145534	0.558463	0.0583463
Car12	0.61018	-0.712693	0.558463	0.058356
Tnks1bp1	0.924337	-0.11351	0.558463	0.0583901
Adhfe1	1.34246	0.424875	0.558463	0.0583961
Gm16867	0.768816	-0.37929	0.558646	0.0584461
Cebpb	0.523581	-0.933514	0.55932	0.0585996
Rab5c	1.0842	0.116634	0.55932	0.0586209
Znhit1	1.16581	0.22133	0.55932	0.058632
Serinc2	0.639126	-0.645827	0.55932	0.0586475
Dennd4b	0.924344	-0.113499	0.55932	0.058671
Nrbp2	0.876645	-0.189936	0.559551	0.0587708
Rhoc	0.800818	-0.320454	0.559551	0.0587892
Zfp825	1.1816	0.240743	0.559551	0.0588064
Gm51792	1.39681	0.482134	0.560062	0.0589034
Rasal2	0.906858	-0.141051	0.560065	0.0589347
Tcap	3.78242	1.91931	0.560553	0.059017
Slc39a10	0.929729	-0.105119	0.560557	0.0590483
Ttbk1	0.908835	-0.137909	0.560712	0.0591487
Ip6k1	0.951001	-0.0724807	0.560712	0.0591895
Srrm4	0.90739	-0.140205	0.560712	0.059242
Usp9x	0.93184	-0.101847	0.560712	0.0592505
Cfi	0.663499	-0.591834	0.561202	0.0593332
Timm44	1.09154	0.126369	0.561353	0.0593801
Thbs3	0.81736	-0.290957	0.561514	0.0594496
Hmgxb4	1.07367	0.102552	0.561514	0.0594591
Rnf31	0.870642	-0.199848	0.561929	0.0595341
Immt	1.052	0.0731294	0.56209	0.0595822
Mrpl16	1.17912	0.237705	0.562475	0.059672
Zbtb25	0.893745	-0.162065	0.562475	0.0596851
Zfp433	1.134	0.18142	0.563157	0.0597966
Adnp2	0.943835	-0.0833933	0.563157	0.0598197
Rhobtb2	1.07026	0.0979555	0.563202	0.0598555
Cerk	0.9557	-0.0653708	0.563279	0.0599052
Setd5	0.929421	-0.105595	0.563279	0.0599272
Aven	1.16501	0.22034	0.563279	0.0600088
Srp9	1.07763	0.107856	0.563279	0.0600218
Sgsm1	0.918679	-0.122367	0.563279	0.060073
Epha7	0.869425	-0.201867	0.563279	0.0601033
Slfn5	1.22286	0.290255	0.563279	0.0601092
Slc25a29	0.909745	-0.136466	0.563279	0.0601725
Pxdc1	0.623354	-0.681876	0.563279	0.0602001
Mpc1	1.09559	0.13171	0.563279	0.0602058
Lrrc66	1.24132	0.31187	0.563865	0.0602996
Ctsf	1.08776	0.121364	0.564224	0.0603692
Zfp219	0.93237	-0.101025	0.564631	0.0604734
Tmem248	0.941341	-0.0872112	0.564631	0.060526
Gm34595	1.26517	0.339336	0.564631	0.0605677
Rnf43	1.49151	0.576773	0.564631	0.0605715
Gspt1	0.940323	-0.0887723	0.564631	0.0606087
Ass1	0.849606	-0.235135	0.564631	0.0606227
Rhof	0.896371	-0.157832	0.564631	0.0606593
Tceal3	1.09304	0.128351	0.564631	0.0606621
Nbl1	1.17624	0.234178	0.564916	0.0607238
Cacybp	1.09594	0.132167	0.564925	0.0608452
Lypd2	0.209713	-2.25351	0.564925	0.0608482
Snx29	1.07885	0.10949	0.564925	0.0608485
Gm1043	0.824152	-0.279017	0.564925	0.0608496
Ccdc71l	0.834476	-0.261057	0.565105	0.0609556
Itga4	0.880544	-0.183533	0.565105	0.0609871
Mob2	1.08606	0.119099	0.565105	0.0609978
Snx33	0.782749	-0.353377	0.565105	0.0610247
Ctnnd1	0.92531	-0.111991	0.565105	0.0610615
Fasn	0.924571	-0.113143	0.565105	0.0610881
Lrrc8d	0.919186	-0.121571	0.565105	0.0610938
8030474K03Rik	14.3047	3.83842	0.565105	0.0611699
Cdt1	0.77595	-0.365965	0.565105	0.0612093
Rpf2	1.13751	0.185879	0.565105	0.0612416
Rpp25	1.17078	0.227472	0.565105	0.0613011
Cog6	1.07723	0.107322	0.565105	0.0613429
Med25	0.93819	-0.0920484	0.565105	0.0613585
Smad5	0.875618	-0.191627	0.565105	0.0613963
Col5a1	0.879106	-0.185891	0.565105	0.0613966
Ubl5	1.13565	0.183514	0.565105	0.0614277
Ccdc148	1.29585	0.373901	0.565105	0.0614305
Neurod4	0.89865	-0.154168	0.565549	0.0615101
Mbtps1	1.05785	0.0811316	0.566269	0.0616296
Bmpr1b	1.19869	0.261453	0.566269	0.0616508
Wnt9b	1.36761	0.451653	0.566439	0.0617242
Calm3	1.0539	0.0757339	0.566439	0.0617433
Echdc3	1.43433	0.520378	0.566439	0.0617632
Slc22a15	0.90961	-0.13668	0.567099	0.0618865
Spry2	0.875839	-0.191262	0.567099	0.0618978
Polr3k	0.90016	-0.151746	0.568323	0.0620628
Thpo	0.718168	-0.477607	0.568649	0.0621533
Ostm1	1.08193	0.11361	0.568649	0.0621611
Dusp13	3.36305	1.74977	0.569334	0.062282
Ncaph2	1.07469	0.103927	0.569334	0.0623563
Cln5	0.924181	-0.113752	0.569334	0.0624091
Uqcc1	1.0645	0.0901789	0.569334	0.0624303
Grik4	0.808406	-0.306848	0.569334	0.0624485
Tmem86b	0.884274	-0.177435	0.569334	0.0624684
Cerkl	0.728823	-0.45636	0.569334	0.0624723
Acadl	1.12934	0.175486	0.569334	0.0624875
Sufu	0.902194	-0.148491	0.569682	0.0625572
Syne4	0.766485	-0.38367	0.570676	0.0626978
Alpk2	1.28482	0.36157	0.570914	0.0627554
Cbx7	0.944152	-0.0829091	0.572874	0.0630025
Noxred1	0.721457	-0.471015	0.572881	0.0630474
Tnrc6c	0.938915	-0.090933	0.572881	0.0630665
Dnaja2	1.05524	0.0775762	0.572946	0.0631228
Gm4963	0.295214	-1.76017	0.572946	0.063137
Kcnc3	0.91586	-0.126801	0.573362	0.0632145
Klf6	0.701502	-0.511481	0.573729	0.0632866
Nudt1	1.17553	0.233316	0.573735	0.06332
Tcp11l1	0.88923	-0.169372	0.573735	0.0633579
Sptssa	1.07016	0.0978217	0.573735	0.0633898
Eya1	1.3491	0.431998	0.573735	0.0634551
Megf8	0.926502	-0.110134	0.573735	0.0634672
Anxa5	0.897887	-0.155395	0.573735	0.0634927
Chchd2	1.10521	0.144318	0.573735	0.0635136
Tmem252	0.555991	-0.846866	0.573735	0.0635407
Ppp2r2a	0.931312	-0.102663	0.573823	0.0635822
Etv6	0.846717	-0.240048	0.573844	0.0636161
Trip10	0.906973	-0.140868	0.574102	0.0636764
Ago4	0.911562	-0.133587	0.575016	0.0638095
Mlph	2.52846	1.33826	0.576318	0.0640151
Tmco1	1.08613	0.119192	0.576318	0.0640177
Galt	0.926058	-0.110825	0.576374	0.0640557
Mrpl9	1.06777	0.0945994	0.576378	0.064088
Dusp12	1.11831	0.161318	0.577409	0.0642345
Iffo2	0.831265	-0.26662	0.577603	0.0643182
0610009B22Rik	1.10099	0.138807	0.577603	0.0643395
Capn11	0.245226	-2.02782	0.577603	0.0643518
Tnrc6b	0.924753	-0.112861	0.577796	0.0644268
Nat14	1.07536	0.104816	0.577796	0.0644579
Pigk	1.07917	0.109917	0.577796	0.0644689
Vps29	1.0613	0.0858333	0.578043	0.0645424
Rpl27	1.09842	0.135432	0.578043	0.0646098
Dclk2	0.926354	-0.110365	0.578043	0.0646341
Gper1	1.3701	0.454278	0.578043	0.0646433
LOC118568297	0.888807	-0.170058	0.578043	0.0646749
Axl	0.80466	-0.313548	0.578043	0.0647185
Ndufb7	1.11251	0.153823	0.578043	0.0647347
Hmgb1	1.09833	0.135312	0.578043	0.0647517
[truncated: 13,419 more rows]
