# Supplementary material for: Targeting ATF6 reduces pathological neovascularization and improves visual outcomes in retinal disease models
Source: Sci Rep. 2025 Sep 26;15:33070. doi: 10.1038/s41598-025-15393-y (PMC12475287; doi:10.1038/s41598-025-15393-y)
Supplement: Supplementary file 7 — Supplementary Material 7 [file 41598_2025_15393_MOESM7_ESM.xlsx]

## Sheet: UPR genes P30
Supplemental Table 7. List of UPR genes from RNA-Seq analysis at P30.
gene_symbol	diffexp_log2fc_Control_24_hrs-vs-Ceapin-A7_24hrs	diffexp_deseq2_qvalue_Control_24_hrs-vs-Ceapin-A7_24hrs	diffexp_deseq2_pvalue_Control_24_hrs-vs-Ceapin-A7_24hrs
Cebpb	-0.933514	0.55932	0.0585996
Ddit3	-0.389372	0.643967	0.098485
Eif4ebp1	-1.851	0.365312	0.00741861
Hmox1	-0.433609	0.850124	0.28945
Nfkb2	-0.7157	0.466995	0.0230631
Shmt2	-0.242814	0.509578	0.0364484
Vegfa	-0.103544	0.898226	0.374139
Xbp1	-0.14471	0.795046	0.215352
Aars	-0.17037	0.649428	0.102242
Alg12	-0.147828	0.5817	0.0665038
Arf4	-0.00727581	0.992911	0.908848
Arfgap3	-0.0589483	0.967256	0.554095
Asns	-0.187064	0.780382	0.198155
Atf3	-1.64469	0.292395	0.00161428
Atf4	-0.252908	0.661377	0.108861
Atp2a2	-0.12552	0.481282	0.0265692
Calr	-0.0603632	0.841385	0.279643
Cars	-0.174311	0.732829	0.152343
Cbx4	-0.165846	0.263929	0.00118018
Cdk2ap2	-0.195234	0.5817	0.0665799
Cebpg	-0.304204	0.449712	0.0202172
Cnnm2	0.00679643	0.9939	0.917291
Creb3	0.037163	0.930309	0.445834
Creld2	-0.0805001	0.897808	0.373214
Dapp1	0.246974	0.600471	0.0774417
Ddit4	-0.0481869	0.961552	0.532959
Ddost	0.0336915	0.98416	0.653658
Derl1	-0.0857966	0.509578	0.036299
Derl3	-0.348712	0.837922	0.271875
Dnajb11	-0.00759618	0.985951	0.858136
Dnajb9	-0.111057	0.819061	0.244805
Dnajc10	0.0849094	0.657651	0.107156
Dnajc3	-0.049358	0.912821	0.399995
Edem1	-0.118152	0.682242	0.120907
Eif2ak3	-0.0745991	0.795112	0.217355
Ero1b	-0.00940544	0.989645	0.894158
Erp29	0.0526652	0.895019	0.36607
Erp44	0.0142777	0.985951	0.814744
Exog	-0.141702	0.757674	0.173745
Ficd	-0.0287799	0.985951	0.687539
Fkbp14	-0.0472032	0.967256	0.552349
Fkbp2	0.114597	0.558215	0.0578155
Fkbp7	0.14857	0.931936	0.449838
Gadd45a	-0.28142	0.452197	0.0209115
Gcc1	-0.093962	0.83947	0.274445
Gmds	0.182982	0.834989	0.265069
Golga3	-0.00327237	0.994309	0.950682
Golgb1	-0.0853795	0.58418	0.0679314
Herpud1	-0.0712943	0.90518	0.388962
Hsp90b1	-0.0752792	0.655907	0.106091
Hspa13	-0.0167457	0.985951	0.797863
Hspa5	-0.112404	0.837922	0.269506
Hyou1	-0.0825307	0.783976	0.203733
Ibtk	0.0229273	0.985951	0.682535
Kdelr3	-0.740209	0.419913	0.0139416
Lman1	-0.0897168	0.809961	0.235552
Lmo4	-0.0310852	0.985951	0.676265
Manf	-0.0425582	0.975239	0.598501
Mbnl2	-0.0712263	0.756441	0.172409
Mis12	-0.0258785	0.985951	0.736962
Mvd	-0.107592	0.799741	0.223678
Myc	-2.16713	0.328656	0.00476462
Nans	0.00176879	0.995885	0.97921
Nars	-0.054854	0.92442	0.433174
Ndrg1	-0.0440457	0.959032	0.523542
Nfil3	-0.25713	0.520303	0.0449839
Nucb2	0.192546	0.538927	0.0506899
Nupr1	-1.39839	0.467106	0.0233562
Ostc	0.0946202	0.751485	0.166909
Pawr	-0.0366764	0.981854	0.62603
Pdia3	-0.0398781	0.945305	0.482903
Pdia4	-0.0361656	0.967362	0.563117
Pdia6	-0.132455	0.404707	0.0116891
Pdxk	-0.0103888	0.985951	0.762258
Per1	-0.178925	0.599726	0.0764792
Piga	-0.0725165	0.903139	0.385657
Ppib	0.0501217	0.964092	0.538298
Ppp1r15a	-0.442288	0.552789	0.0562843
Prdm1	-0.146534	0.585662	0.0701869
Rabac1	0.0795062	0.841825	0.28002
Rabepk	0.00725431	0.994309	0.921006
Rbm10	0.0320747	0.96847	0.57592
Rcn3	-0.122418	0.919633	0.426305
Relb	-0.642436	0.515314	0.0401144
Rpn1	0.00510673	0.993388	0.914469
Rrbp1	-0.151162	0.54362	0.0526921
Sars	-0.0485771	0.957242	0.519421
Sdf2l1	-0.0909455	0.960381	0.528997
Sec11c	0.157251	0.646643	0.100985
Sec23b	-0.0290708	0.967256	0.559191
Sec24d	-0.0644965	0.969463	0.578151
Sec31a	-0.0447357	0.821358	0.24912
Sec61a1	-0.0561645	0.864583	0.313898
Sec63	0.00134296	0.994309	0.972419
Slc1a4	-0.572186	0.495998	0.031041
Slc26a6	-0.0694384	0.880635	0.343512
Slc2a6	-0.0812391	0.96048	0.529543
Slc39a14	-0.133858	0.558215	0.0574046
Slc3a2	-0.256003	0.505018	0.0348135
Smarcb1	0.0994562	0.780483	0.199307
Snai2	-0.669218	0.922028	0.430464
Ssr1	-0.0229012	0.983904	0.645678
Ssr3	0.00568665	0.994309	0.941029
Stox2	-0.047044	0.78359	0.203544
Stt3a	-0.107776	0.706947	0.137151
Surf4	-0.0711887	0.805717	0.23177
Syvn1	-0.132645	0.596551	0.0746636
Tmem50b	-0.0364712	0.934527	0.457275
Trib3	-0.680807	0.358022	0.00587051
Txndc11	-0.000770649	0.997945	0.990127
Ufm1	0.0492653	0.945305	0.482054
Ugdh	0.0124918	0.985951	0.837284
Uso1	-0.0266489	0.973394	0.592807
Wars	0.029629	0.974551	0.595126
Wfs1	-0.323146	0.383584	0.00998785
Yars	-0.0974689	0.826802	0.256241
Yif1a	-0.0302446	0.985951	0.663763
Zmynd19	0.139329	0.505018	0.0349087
